# Supplementary material for: Bis{4-bromo-2-[(naphthalen-1-yl­imino)­meth­yl]phenolato-κ2 N,O}copper(II)
Source: Acta Crystallogr Sect E Struct Rep Online. 2012 Feb 10;68(Pt 3):m278. doi: 10.1107/S1600536812004989 (PMC3297236; doi:10.1107/S1600536812004989)
Supplement: Supplementary file 1 [file e-68-0m278-sup1.cif]

##############################################################################
#                                                                            #
# This CIF contains the data in a paper accepted for publication in          #
# Acta Crystallographica Section E. It conforms to the requirements of       #
# Notes for Authors for Acta Crystallographica Section E, and has been       #
# peer reviewed under the auspices of the IUCr Commission on Journals.       #
#                                                                            #
# Full details of the Crystallographic Information File format               #
# are given in the paper "The Crystallographic Information File (CIF):       #
# a New Standard Archive File for Crystallography" by S. R. Hall, F. H.      #
# Allen and I. D. Brown [Acta Cryst. (1991), A47, 655-685].                  #
#                                                                            #
# The current version of the core CIF dictionary is obtainable from          #
# ftp://ftp.iucr.org/pub/cif_core.dic.                                       #
#                                                                            #
# Software is freely available for graphical display of the structure(s)     #
# in this CIF. For information consult the CIF software page                 #
# http://www.iucr.org/resources/cif/software.                                #
#                                                                            #
# This file may be used for bona fide research purposes within the           #
# scientific community so long as proper attribution is given to the journal # 
# article from which it was obtained.                                        #
#                                                                            #
##############################################################################
data_global
_audit_creation_method     SHELXL-97
_journal_date_recd_electronic     2012-01-28
_journal_date_accepted     2012-02-04
_journal_name_full     'Acta Crystallographica, Section E'
_journal_year     2012
_journal_volume     68
_journal_issue      3
_journal_page_first     m278
_journal_page_last     m278
_journal_paper_category     QM
_journal_paper_doi     10.1107/S1600536812004989
_journal_coeditor_code     PV2510
_publ_contact_author_name     ' Edward RT Tiekink '
_publ_contact_author_address
;
Department of Chemistry, University of Malaya,
50603 Kuala Lumpur, Malaysia
;
_publ_contact_author_email
;
edward.tiekink@gmail.com
;
_publ_contact_author_fax     ' +60 3 7967 4193 '
_publ_contact_author_phone     ' +60 3 7967 6775 '
_publ_section_title
;\
Bis{4-bromo-2-[(naphthalen-1-ylimino)methyl]phenolato-\k^2^<i>N</i>,<i>O</i>}\
copper(II)
;
loop_
    _publ_author_name
    _publ_author_footnote
    _publ_author_address
    ' Gholam Hossein Shahverdizadeh '
;
Additional correspondence author, e-mail: shahverdizadeh@iaut.ac.ir.
;
;
Department of Chemistry, Faculty of Science, Tabriz Branch,
Islamic Azad University, PO Box 1655, Tabriz, Iran
;
    'Ng, Seik Weng' .
;
Department of Chemistry, University of Malaya,
50603 Kuala Lumpur, Malaysia
and
Chemistry Department, Faculty of Science, King Abdulaziz University,
PO Box 80203 Jeddah, Saudi Arabia
;
    'Tiekink, Edward R. T.' .
;
Department of Chemistry, University of Malaya,
50603 Kuala Lumpur, Malaysia
;
    'Babak Mirtamizdoust' .
;
Department of Inorganic Chemistry, Faculty of Chemistry,
University of Tabriz, PO Box 5166616471, Tabriz, Iran
;
_publ_section_synopsis     .
data_I
_audit_creation_method     SHELXL-97
_chemical_name_systematic
;
Bis{4-bromo-2-[(naphthalen-1-ylimino)methyl]phenolato-
\k^2^<i>N</i>,<i>O</i>}copper(II)
;
_chemical_name_common     ?
_chemical_formula_moiety     'Cu (C17 H11 Br N O)2'
_chemical_formula_sum     'C34 H22 Br2 Cu N2 O2'
_chemical_formula_iupac     '[Cu (C17 H11 Br N O)2]'
_chemical_formula_weight     713.90
_chemical_melting_point     ?
_symmetry_cell_setting     monoclinic
_symmetry_space_group_name_H-M     'P 21/c'
_symmetry_space_group_name_Hall     '-P 2ybc'
loop_
    _symmetry_equiv_pos_as_xyz
    'x, y, z'
    '-x, y+1/2, -z+1/2'
    '-x, -y, -z'
    'x, -y-1/2, z-1/2'
_cell_length_a     11.4572(6)
_cell_length_b     9.5782(3)
_cell_length_c     13.8108(6)
_cell_angle_alpha     90.00
_cell_angle_beta     114.047(5)
_cell_angle_gamma     90.00
_cell_volume     1384.05(10)
_cell_formula_units_Z     2
_cell_measurement_reflns_used     6098
_cell_measurement_theta_min     3.5015
_cell_measurement_theta_max     77.0002
_cell_measurement_temperature     100(2)
_exptl_crystal_description     plate
_exptl_crystal_colour     brown
_exptl_crystal_size_max     0.25
_exptl_crystal_size_mid     0.20
_exptl_crystal_size_min     0.05
_exptl_crystal_density_diffrn     1.713
_exptl_crystal_density_meas     ?
_exptl_crystal_density_method     'not measured'
_exptl_crystal_F_000     710
_exptl_absorpt_coefficient_mu     4.782
_exptl_absorpt_correction_type     multi-scan
_exptl_absorpt_process_details     '(CrysAlis PRO; Agilent, 2010)'
_exptl_absorpt_correction_T_min     0.3810
_exptl_absorpt_correction_T_max     0.7960
_diffrn_ambient_temperature     100(2)
_diffrn_radiation_type     CuK\a
_diffrn_radiation_wavelength     1.54184
_diffrn_radiation_source     'SuperNova (Cu) X-ray Source'
_diffrn_radiation_monochromator     Mirror
_diffrn_measurement_device_type
                  'Agilent SuperNova Dual diffractometer with an Atlas detector'
_diffrn_measurement_method     '\w scan'
_diffrn_detector_area_resol_mean     10.4041
_diffrn_reflns_number     15204
_diffrn_reflns_av_R_equivalents     0.0454
_diffrn_reflns_av_sigmaI/netI     0.0250
_diffrn_reflns_theta_min     4.23
_diffrn_reflns_theta_max     77.21
_diffrn_reflns_theta_full     77.21
_diffrn_measured_fraction_theta_max     0.983
_diffrn_measured_fraction_theta_full     0.983
_diffrn_reflns_limit_h_min     -14
_diffrn_reflns_limit_h_max     14
_diffrn_reflns_limit_k_min     -12
_diffrn_reflns_limit_k_max     12
_diffrn_reflns_limit_l_min     -16
_diffrn_reflns_limit_l_max     17
_diffrn_standards_number     0
_diffrn_standards_interval_count     0
_diffrn_standards_interval_time     0
_diffrn_standards_decay_%     0
_reflns_number_total     2888
_reflns_number_gt     2670
_reflns_threshold_expression     I>2\s(I)
_refine_ls_structure_factor_coef     Fsqd
_refine_ls_matrix_type     full
_refine_ls_R_factor_all     0.0773
_refine_ls_R_factor_gt     0.0739
_refine_ls_wR_factor_gt     0.1552
_refine_ls_wR_factor_ref     0.1572
_refine_ls_goodness_of_fit_ref     1.099
_refine_ls_restrained_S_all     1.095
_refine_ls_number_reflns     2888
_refine_ls_number_parameters     240
_refine_ls_number_restraints     69
_refine_ls_hydrogen_treatment     constr
_refine_ls_weighting_scheme     calc
_refine_ls_weighting_details
         'calc w=1/[\s^2^(Fo^2^)+(0.0348P)^2^+6.8305P] where P=(Fo^2^+2Fc^2^)/3'
_atom_sites_solution_hydrogens     geom
_atom_sites_solution_primary     direct
_atom_sites_solution_secondary     difmap
_refine_ls_shift/su_max     0.001
_refine_ls_shift/su_mean     0.001
_refine_diff_density_max     0.945
_refine_diff_density_min     -1.086
_refine_ls_extinction_method     none
_refine_ls_extinction_coef     ?
loop_
    _atom_type_symbol
    _atom_type_description
    _atom_type_scat_dispersion_real
    _atom_type_scat_dispersion_imag
    _atom_type_scat_source
    'C' 'C' 0.0181 0.0091
                         'International Tables Vol C Tables 4.2.6.8 and 6.1.1.4'
    'H' 'H' 0.0000 0.0000
                         'International Tables Vol C Tables 4.2.6.8 and 6.1.1.4'
    'N' 'N' 0.0311 0.0180
                         'International Tables Vol C Tables 4.2.6.8 and 6.1.1.4'
    'O' 'O' 0.0492 0.0322
                         'International Tables Vol C Tables 4.2.6.8 and 6.1.1.4'
    'Cu' 'Cu' -1.9646 0.5888
                         'International Tables Vol C Tables 4.2.6.8 and 6.1.1.4'
    'Br' 'Br' -0.6763 1.2805
                         'International Tables Vol C Tables 4.2.6.8 and 6.1.1.4'
_computing_data_collection     'CrysAlis PRO (Agilent, 2010)'
_computing_cell_refinement     'CrysAlis PRO (Agilent, 2010)'
_computing_data_reduction     'CrysAlis PRO (Agilent, 2010)'
_computing_structure_solution     'SHELXS97 (Sheldrick, 2008)'
_computing_structure_refinement     'SHELXL97 (Sheldrick, 2008)'
_computing_molecular_graphics
;
ORTEP-3 (Farrugia, 1997) and DIAMOND (Brandenburg, 2006)
;
_computing_publication_material     'publCIF (Westrip, 2010)'
loop_
    _atom_site_type_symbol
    _atom_site_label
    _atom_site_fract_x
    _atom_site_fract_y
    _atom_site_fract_z
    _atom_site_U_iso_or_equiv
    _atom_site_adp_type
    _atom_site_calc_flag
    _atom_site_refinement_flags
    _atom_site_occupancy
    _atom_site_symmetry_multiplicity
    _atom_site_disorder_assembly
    _atom_site_disorder_group
    Br Br1 0.76797(9) 0.77617(9) 1.04687(5) 0.0814(3) Uani d . 1 1 . .
    Cu Cu 0.5000 0.5000 0.5000 0.0580(4) Uani d S 1 2 . .
    O O1 0.6132(4) 0.4554(4) 0.6397(3) 0.0516(9) Uani d . 1 1 A .
    N N1 0.4092(6) 0.6384(7) 0.5544(5) 0.0423(15) Uani d PD 0.677(4) 1 A 1
    C C1 0.2833(4) 0.6955(5) 0.4909(3) 0.0474(19) Uani d PGD 0.677(4) 1 A 1
    C C2 0.1801(5) 0.6389(5) 0.5059(4) 0.048(2) Uani d PG 0.677(4) 1 A 1
    H H2 0.1940 0.5711 0.5596 0.057 Uiso calc PR 0.677(4) 1 A 1
    C C3 0.0565(4) 0.6817(6) 0.4421(5) 0.060(4) Uani d PG 0.677(4) 1 A 1
    H H3 -0.0141 0.6431 0.4523 0.071 Uiso calc PR 0.677(4) 1 A 1
    C C4 0.0361(3) 0.7810(6) 0.3635(4) 0.059(3) Uani d PG 0.677(4) 1 A 1
    H H4 -0.0484 0.8102 0.3199 0.071 Uiso calc PR 0.677(4) 1 A 1
    C C5 0.1393(3) 0.8375(4) 0.3486(3) 0.052(2) Uani d PG 0.677(4) 1 A 1
    C C6 0.2629(3) 0.7947(4) 0.4123(3) 0.048(2) Uani d PG 0.677(4) 1 A 1
    C C7 0.3661(4) 0.8513(6) 0.3974(5) 0.061(3) Uani d PG 0.677(4) 1 A 1
    H H7 0.4505 0.8220 0.4409 0.074 Uiso calc PR 0.677(4) 1 A 1
    C C8 0.3457(5) 0.9505(7) 0.3187(5) 0.105(6) Uani d PG 0.677(4) 1 A 1
    H H8 0.4162 0.9892 0.3085 0.126 Uiso calc PR 0.677(4) 1 A 1
    C C9 0.2221(6) 0.9933(6) 0.2550(5) 0.087(4) Uani d PG 0.677(4) 1 A 1
    H H9 0.2081 1.0612 0.2012 0.105 Uiso calc PR 0.677(4) 1 A 1
    C C10 0.1189(5) 0.9368(6) 0.2699(4) 0.067(3) Uani d PG 0.677(4) 1 A 1
    H H10 0.0344 0.9660 0.2263 0.080 Uiso calc PR 0.677(4) 1 A 1
    C C11 0.4702(8) 0.7009(8) 0.6474(5) 0.093(3) Uani d D 1 1 . .
    H H11 0.4358 0.7870 0.6578 0.112 Uiso calc PR 0.677(4) 1 A 1
    H H11' 0.4023 0.7389 0.6619 0.112 Uiso calc PR 0.323(4) 1 A 2
    C C12 0.5819(5) 0.6516(6) 0.7332(4) 0.0497(13) Uani d . 1 1 A .
    C C13 0.6202(6) 0.7242(7) 0.8301(4) 0.0550(14) Uani d . 1 1 . .
    H H13 0.5769 0.8070 0.8342 0.066 Uiso calc R 1 1 A .
    C C14 0.7192(6) 0.6753(6) 0.9174(4) 0.0558(15) Uani d . 1 1 A .
    C C15 0.7818(6) 0.5521(6) 0.9132(4) 0.0587(16) Uani d . 1 1 . .
    H H15 0.8495 0.5177 0.9752 0.070 Uiso calc R 1 1 A .
    C C16 0.7455(5) 0.4806(6) 0.8195(4) 0.0494(13) Uani d . 1 1 A .
    H H16 0.7891 0.3972 0.8172 0.059 Uiso calc R 1 1 . .
    C C17 0.6444(5) 0.5287(5) 0.7260(4) 0.0430(11) Uani d . 1 1 . .
    N N1' 0.4581(13) 0.6949(12) 0.5452(7) 0.037(3) Uani d PDU 0.323(4) 1 A 2
    C C1' 0.3748(7) 0.7905(10) 0.4624(7) 0.043(3) Uani d PGDU 0.323(4) 1 A 2
    C C2' 0.4313(8) 0.8883(12) 0.4206(9) 0.053(5) Uani d PGU 0.323(4) 1 A 2
    H H2' 0.5218 0.8950 0.4478 0.064 Uiso calc PR 0.323(4) 1 A 2
    C C3' 0.3554(10) 0.9763(12) 0.3393(10) 0.046(5) Uani d PGU 0.323(4) 1 A 2
    H H3' 0.3940 1.0431 0.3108 0.056 Uiso calc PR 0.323(4) 1 A 2
    C C4' 0.2231(10) 0.9664(11) 0.2996(8) 0.069(6) Uani d PGU 0.323(4) 1 A 2
    H H4' 0.1712 1.0265 0.2440 0.083 Uiso calc PR 0.323(4) 1 A 2
    C C5' 0.1666(7) 0.8686(9) 0.3413(6) 0.060(6) Uani d PGU 0.323(4) 1 A 2
    C C6' 0.2424(7) 0.7807(7) 0.4227(6) 0.051(6) Uani d PGU 0.323(4) 1 A 2
    C C7' 0.1859(9) 0.6829(10) 0.4644(9) 0.042(4) Uani d PGU 0.323(4) 1 A 2
    H H7' 0.2378 0.6228 0.5200 0.050 Uiso calc PR 0.323(4) 1 A 2
    C C8' 0.0536(10) 0.6731(13) 0.4248(11) 0.082(12) Uani d PGU 0.323(4) 1 A 2
    H H8' 0.0149 0.6062 0.4533 0.099 Uiso calc PR 0.323(4) 1 A 2
    C C9' -0.0223(7) 0.7610(14) 0.3434(11) 0.063(6) Uani d PGU 0.323(4) 1 A 2
    H H9' -0.1128 0.7543 0.3163 0.075 Uiso calc PR 0.323(4) 1 A 2
    C C10' 0.0342(7) 0.8588(12) 0.3017(9) 0.067(5) Uani d PGU 0.323(4) 1 A 2
    H H10' -0.0177 0.9189 0.2461 0.080 Uiso calc PR 0.323(4) 1 A 2
loop_
    _atom_site_aniso_label
    _atom_site_aniso_U_11
    _atom_site_aniso_U_22
    _atom_site_aniso_U_33
    _atom_site_aniso_U_12
    _atom_site_aniso_U_13
    _atom_site_aniso_U_23
    Br1 0.1176(7) 0.0740(5) 0.0377(3) -0.0287(5) 0.0164(4) -0.0103(3)
    Cu 0.0604(7) 0.0622(8) 0.0352(6) 0.0314(6) 0.0028(5) -0.0068(5)
    O1 0.053(2) 0.053(2) 0.0371(18) 0.0147(18) 0.0062(16) -0.0025(16)
    N1 0.042(4) 0.035(3) 0.041(3) 0.001(3) 0.008(3) -0.003(3)
    C1 0.049(5) 0.046(4) 0.044(4) 0.006(4) 0.016(4) -0.014(3)
    C2 0.044(4) 0.044(5) 0.058(5) -0.001(4) 0.023(4) -0.003(4)
    C3 0.037(5) 0.052(6) 0.083(7) -0.003(4) 0.017(5) -0.024(6)
    C4 0.048(6) 0.047(5) 0.070(6) 0.003(4) 0.011(5) -0.018(5)
    C5 0.042(5) 0.045(4) 0.050(5) 0.014(4) 0.001(4) -0.011(4)
    C6 0.039(4) 0.053(6) 0.043(5) 0.018(4) 0.007(4) -0.010(4)
    C7 0.045(5) 0.074(7) 0.070(6) 0.021(5) 0.028(5) 0.020(5)
    C8 0.100(12) 0.104(12) 0.104(11) 0.032(9) 0.035(9) 0.057(10)
    C9 0.078(8) 0.093(9) 0.089(9) 0.026(7) 0.032(7) 0.041(8)
    C10 0.063(6) 0.062(6) 0.058(5) 0.023(5) 0.008(5) 0.002(5)
    C11 0.099(6) 0.098(6) 0.050(4) 0.062(5) -0.002(4) -0.022(4)
    C12 0.050(3) 0.055(3) 0.038(3) 0.008(3) 0.012(2) -0.004(2)
    C13 0.061(4) 0.055(3) 0.045(3) -0.003(3) 0.018(3) -0.006(3)
    C14 0.070(4) 0.051(3) 0.035(3) -0.017(3) 0.010(3) 0.000(2)
    C15 0.067(4) 0.050(3) 0.040(3) -0.016(3) 0.003(3) 0.009(2)
    C16 0.050(3) 0.042(3) 0.044(3) -0.006(2) 0.006(2) 0.009(2)
    C17 0.044(3) 0.045(3) 0.036(2) 0.000(2) 0.012(2) 0.002(2)
    N1' 0.038(6) 0.024(5) 0.040(6) 0.001(5) 0.005(5) -0.006(5)
    C1' 0.052(7) 0.043(7) 0.034(6) 0.010(6) 0.018(6) 0.002(5)
    C2' 0.062(9) 0.049(8) 0.054(8) 0.013(7) 0.029(7) 0.007(6)
    C3' 0.053(9) 0.040(8) 0.053(8) 0.013(7) 0.029(7) 0.005(7)
    C4' 0.083(10) 0.073(10) 0.057(9) 0.015(8) 0.036(8) -0.008(7)
    C5' 0.063(9) 0.067(10) 0.051(9) 0.013(8) 0.023(7) -0.007(7)
    C6' 0.056(9) 0.044(9) 0.051(9) 0.001(7) 0.019(8) 0.000(7)
    C7' 0.035(7) 0.030(7) 0.060(8) -0.006(5) 0.020(6) -0.002(6)
    C8' 0.075(15) 0.083(15) 0.084(13) -0.007(9) 0.029(9) 0.011(9)
    C9' 0.053(9) 0.055(9) 0.072(9) 0.002(7) 0.017(7) -0.010(7)
    C10' 0.070(9) 0.057(8) 0.064(8) 0.010(7) 0.017(7) -0.010(7)
loop_
    _geom_bond_atom_site_label_1
    _geom_bond_atom_site_label_2
    _geom_bond_site_symmetry_2
    _geom_bond_distance
    _geom_bond_publ_flag
    Br1 C14 . 1.905(6) ?
    Cu O1 . 1.883(3) ?
    Cu O1 3_666 1.883(3) ?
    Cu N1 . 2.010(6) ?
    Cu N1 3_666 2.010(6) ?
    Cu N1' . 2.085(11) ?
    Cu N1' 3_666 2.085(11) ?
    O1 C17 . 1.302(6) ?
    N1 C11 . 1.328(8) ?
    N1 C1 . 1.455(6) ?
    C1 C2 . 1.3900 ?
    C1 C6 . 1.3900 ?
    C2 C3 . 1.3900 ?
    C2 H2 . 0.9500 ?
    C3 C4 . 1.3900 ?
    C3 H3 . 0.9500 ?
    C4 C5 . 1.3900 ?
    C4 H4 . 0.9500 ?
    C5 C6 . 1.3900 ?
    C5 C10 . 1.3900 ?
    C6 C7 . 1.3900 ?
    C7 C8 . 1.3900 ?
    C7 H7 . 0.9500 ?
    C8 C9 . 1.3900 ?
    C8 H8 . 0.9500 ?
    C9 C10 . 1.3900 ?
    C9 H9 . 0.9500 ?
    C10 H10 . 0.9500 ?
    C11 N1' . 1.363(10) ?
    C11 C12 . 1.424(8) ?
    C11 H11 . 0.9500 ?
    C11 H11' . 0.9500 ?
    C12 C17 . 1.402(7) ?
    C12 C13 . 1.410(7) ?
    C13 C14 . 1.359(8) ?
    C13 H13 . 0.9500 ?
    C14 C15 . 1.394(9) ?
    C15 C16 . 1.371(8) ?
    C15 H15 . 0.9500 ?
    C16 C17 . 1.415(7) ?
    C16 H16 . 0.9500 ?
    N1' C1' . 1.472(9) ?
    C1' C2' . 1.3900 ?
    C1' C6' . 1.3900 ?
    C2' C3' . 1.3900 ?
    C2' H2' . 0.9500 ?
    C3' C4' . 1.3900 ?
    C3' H3' . 0.9500 ?
    C4' C5' . 1.3900 ?
    C4' H4' . 0.9500 ?
    C5' C6' . 1.3900 ?
    C5' C10' . 1.3900 ?
    C6' C7' . 1.3900 ?
    C7' C8' . 1.3900 ?
    C7' H7' . 0.9500 ?
    C8' C9' . 1.3900 ?
    C8' H8' . 0.9500 ?
    C9' C10' . 1.3900 ?
    C9' H9' . 0.9500 ?
    C10' H10' . 0.9500 ?
loop_
    _geom_angle_atom_site_label_1
    _geom_angle_atom_site_label_2
    _geom_angle_atom_site_label_3
    _geom_angle_site_symmetry_1
    _geom_angle_site_symmetry_3
    _geom_angle
    _geom_angle_publ_flag
    O1 Cu O1 . 3_666 180.0000(10)
                                ?
    O1 Cu N1 . . 90.7(2) ?
    O1 Cu N1 3_666 . 89.3(2) ?
    O1 Cu N1 . 3_666 89.3(2) ?
    O1 Cu N1 3_666 3_666 90.7(2) ?
    N1 Cu N1 . 3_666 180.0000(10)
                                ?
    O1 Cu N1' . . 92.5(3) ?
    O1 Cu N1' 3_666 . 87.5(3) ?
    N1 Cu N1' 3_666 . 156.9(4) ?
    O1 Cu N1' . 3_666 87.5(3) ?
    O1 Cu N1' 3_666 3_666 92.5(3) ?
    N1 Cu N1' . 3_666 156.9(4) ?
    N1' Cu N1' . 3_666 180.000(2) ?
    C17 O1 Cu . . 129.3(3) ?
    C11 N1 C1 . . 114.5(6) ?
    C11 N1 Cu . . 120.7(5) ?
    C1 N1 Cu . . 124.0(4) ?
    C2 C1 C6 . . 120.0 ?
    C2 C1 N1 . . 117.3(4) ?
    C6 C1 N1 . . 122.5(4) ?
    C3 C2 C1 . . 120.0 ?
    C3 C2 H2 . . 120.0 ?
    C1 C2 H2 . . 120.0 ?
    C2 C3 C4 . . 120.0 ?
    C2 C3 H3 . . 120.0 ?
    C4 C3 H3 . . 120.0 ?
    C5 C4 C3 . . 120.0 ?
    C5 C4 H4 . . 120.0 ?
    C3 C4 H4 . . 120.0 ?
    C4 C5 C6 . . 120.0 ?
    C4 C5 C10 . . 120.0 ?
    C6 C5 C10 . . 120.0 ?
    C7 C6 C5 . . 120.0 ?
    C7 C6 C1 . . 120.0 ?
    C5 C6 C1 . . 120.0 ?
    C6 C7 C8 . . 120.0 ?
    C6 C7 H7 . . 120.0 ?
    C8 C7 H7 . . 120.0 ?
    C9 C8 C7 . . 120.0 ?
    C9 C8 H8 . . 120.0 ?
    C7 C8 H8 . . 120.0 ?
    C10 C9 C8 . . 120.0 ?
    C10 C9 H9 . . 120.0 ?
    C8 C9 H9 . . 120.0 ?
    C9 C10 C5 . . 120.0 ?
    C9 C10 H10 . . 120.0 ?
    C5 C10 H10 . . 120.0 ?
    N1 C11 C12 . . 126.5(6) ?
    N1' C11 C12 . . 121.7(7) ?
    N1 C11 H11 . . 116.7 ?
    N1' C11 H11 . . 108.6 ?
    C12 C11 H11 . . 116.7 ?
    N1 C11 H11' . . 102.9 ?
    N1' C11 H11' . . 119.2 ?
    C12 C11 H11' . . 119.2 ?
    C17 C12 C13 . . 120.7(5) ?
    C17 C12 C11 . . 122.1(5) ?
    C13 C12 C11 . . 116.9(5) ?
    C14 C13 C12 . . 119.8(6) ?
    C14 C13 H13 . . 120.1 ?
    C12 C13 H13 . . 120.1 ?
    C13 C14 C15 . . 120.8(5) ?
    C13 C14 Br1 . . 118.6(5) ?
    C15 C14 Br1 . . 120.6(4) ?
    C16 C15 C14 . . 120.0(5) ?
    C16 C15 H15 . . 120.0 ?
    C14 C15 H15 . . 120.0 ?
    C15 C16 C17 . . 121.3(6) ?
    C15 C16 H16 . . 119.4 ?
    C17 C16 H16 . . 119.4 ?
    O1 C17 C12 . . 124.0(5) ?
    O1 C17 C16 . . 118.5(5) ?
    C12 C17 C16 . . 117.4(5) ?
    C11 N1' C1' . . 122.6(9) ?
    C11 N1' Cu . . 114.1(7) ?
    C1' N1' Cu . . 118.7(7) ?
    C2' C1' C6' . . 120.0 ?
    C2' C1' N1' . . 118.5(8) ?
    C6' C1' N1' . . 121.4(8) ?
    C3' C2' C1' . . 120.0 ?
    C3' C2' H2' . . 120.0 ?
    C1' C2' H2' . . 120.0 ?
    C2' C3' C4' . . 120.0 ?
    C2' C3' H3' . . 120.0 ?
    C4' C3' H3' . . 120.0 ?
    C3' C4' C5' . . 120.0 ?
    C3' C4' H4' . . 120.0 ?
    C5' C4' H4' . . 120.0 ?
    C6' C5' C4' . . 120.0 ?
    C6' C5' C10' . . 120.0 ?
    C4' C5' C10' . . 120.0 ?
    C7' C6' C5' . . 120.0 ?
    C7' C6' C1' . . 120.0 ?
    C5' C6' C1' . . 120.0 ?
    C6' C7' C8' . . 120.0 ?
    C6' C7' H7' . . 120.0 ?
    C8' C7' H7' . . 120.0 ?
    C7' C8' C9' . . 120.0 ?
    C7' C8' H8' . . 120.0 ?
    C9' C8' H8' . . 120.0 ?
    C8' C9' C10' . . 120.0 ?
    C8' C9' H9' . . 120.0 ?
    C10' C9' H9' . . 120.0 ?
    C9' C10' C5' . . 120.0 ?
    C9' C10' H10' . . 120.0 ?
    C5' C10' H10' . . 120.0 ?
loop_
    _geom_torsion_atom_site_label_1
    _geom_torsion_atom_site_label_2
    _geom_torsion_atom_site_label_3
    _geom_torsion_atom_site_label_4
    _geom_torsion_site_symmetry_1
    _geom_torsion_site_symmetry_2
    _geom_torsion_site_symmetry_3
    _geom_torsion_site_symmetry_4
    _geom_torsion
    _geom_torsion_publ_flag
    N1 Cu O1 C17 . . . . -22.5(5) ?
    N1 Cu O1 C17 3_666 . . . 157.5(5) ?
    N1' Cu O1 C17 . . . . 0.6(6) ?
    N1' Cu O1 C17 3_666 . . . -179.4(6) ?
    O1 Cu N1 C11 . . . . 27.1(7) ?
    O1 Cu N1 C11 3_666 . . . -152.9(7) ?
    N1' Cu N1 C11 . . . . -67.6(7) ?
    N1' Cu N1 C11 3_666 . . . 112.4(7) ?
    O1 Cu N1 C1 . . . . -163.7(6) ?
    O1 Cu N1 C1 3_666 . . . 16.3(6) ?
    N1' Cu N1 C1 . . . . 101.7(10) ?
    N1' Cu N1 C1 3_666 . . . -78.3(10) ?
    C11 N1 C1 C2 . . . . -89.0(7) ?
    Cu N1 C1 C2 . . . . 101.2(5) ?
    C11 N1 C1 C6 . . . . 96.0(8) ?
    Cu N1 C1 C6 . . . . -73.9(6) ?
    C6 C1 C2 C3 . . . . 0.0 ?
    N1 C1 C2 C3 . . . . -175.2(5) ?
    C1 C2 C3 C4 . . . . 0.0 ?
    C2 C3 C4 C5 . . . . 0.0 ?
    C3 C4 C5 C6 . . . . 0.0 ?
    C3 C4 C5 C10 . . . . 180.0 ?
    C4 C5 C6 C7 . . . . 180.0 ?
    C10 C5 C6 C7 . . . . 0.0 ?
    C4 C5 C6 C1 . . . . 0.0 ?
    C10 C5 C6 C1 . . . . 180.0 ?
    C2 C1 C6 C7 . . . . 180.0 ?
    N1 C1 C6 C7 . . . . -5.0(5) ?
    C2 C1 C6 C5 . . . . 0.0 ?
    N1 C1 C6 C5 . . . . 175.0(5) ?
    C5 C6 C7 C8 . . . . 0.0 ?
    C1 C6 C7 C8 . . . . 180.0 ?
    C6 C7 C8 C9 . . . . 0.0 ?
    C7 C8 C9 C10 . . . . 0.0 ?
    C8 C9 C10 C5 . . . . 0.0 ?
    C4 C5 C10 C9 . . . . 180.0 ?
    C6 C5 C10 C9 . . . . 0.0 ?
    C1 N1 C11 N1' . . . . -97.8(10) ?
    Cu N1 C11 N1' . . . . 72.5(9) ?
    C1 N1 C11 C12 . . . . 167.1(8) ?
    Cu N1 C11 C12 . . . . -22.6(13) ?
    N1 C11 C12 C17 . . . . 2.5(14) ?
    N1' C11 C12 C17 . . . . -40.5(13) ?
    N1 C11 C12 C13 . . . . -171.2(9) ?
    N1' C11 C12 C13 . . . . 145.8(9) ?
    C17 C12 C13 C14 . . . . 0.5(9) ?
    C11 C12 C13 C14 . . . . 174.3(7) ?
    C12 C13 C14 C15 . . . . -1.6(9) ?
    C12 C13 C14 Br1 . . . . -179.9(5) ?
    C13 C14 C15 C16 . . . . 1.6(9) ?
    Br1 C14 C15 C16 . . . . 179.9(5) ?
    C14 C15 C16 C17 . . . . -0.5(9) ?
    Cu O1 C17 C12 . . . . 10.2(8) ?
    Cu O1 C17 C16 . . . . -171.3(4) ?
    C13 C12 C17 O1 . . . . 179.1(6) ?
    C11 C12 C17 O1 . . . . 5.6(10) ?
    C13 C12 C17 C16 . . . . 0.6(8) ?
    C11 C12 C17 C16 . . . . -172.9(7) ?
    C15 C16 C17 O1 . . . . -179.2(5) ?
    C15 C16 C17 C12 . . . . -0.6(8) ?
    N1 C11 N1' C1' . . . . 95.6(15) ?
    C12 C11 N1' C1' . . . . -154.6(10) ?
    N1 C11 N1' Cu . . . . -60.0(8) ?
    C12 C11 N1' Cu . . . . 49.8(13) ?
    O1 Cu N1' C11 . . . . -27.8(9) ?
    O1 Cu N1' C11 3_666 . . . 152.2(9) ?
    N1 Cu N1' C11 . . . . 58.1(7) ?
    N1 Cu N1' C11 3_666 . . . -121.9(7) ?
    O1 Cu N1' C1' . . . . 175.5(9) ?
    O1 Cu N1' C1' 3_666 . . . -4.5(9) ?
    N1 Cu N1' C1' . . . . -98.5(14) ?
    N1 Cu N1' C1' 3_666 . . . 81.5(14) ?
    C11 N1' C1' C2' . . . . 111.9(12) ?
    Cu N1' C1' C2' . . . . -93.5(9) ?
    C11 N1' C1' C6' . . . . -70.8(15) ?
    Cu N1' C1' C6' . . . . 83.8(10) ?
    C6' C1' C2' C3' . . . . 0.0 ?
    N1' C1' C2' C3' . . . . 177.3(9) ?
    C1' C2' C3' C4' . . . . 0.0 ?
    C2' C3' C4' C5' . . . . 0.0 ?
    C3' C4' C5' C6' . . . . 0.0 ?
    C3' C4' C5' C10' . . . . 180.0 ?
    C4' C5' C6' C7' . . . . 180.0 ?
    C10' C5' C6' C7' . . . . 0.0 ?
    C4' C5' C6' C1' . . . . 0.0 ?
    C10' C5' C6' C1' . . . . 180.0 ?
    C2' C1' C6' C7' . . . . 180.0 ?
    N1' C1' C6' C7' . . . . 2.8(9) ?
    C2' C1' C6' C5' . . . . 0.0 ?
    N1' C1' C6' C5' . . . . -177.2(9) ?
    C5' C6' C7' C8' . . . . 0.0 ?
    C1' C6' C7' C8' . . . . 180.0 ?
    C6' C7' C8' C9' . . . . 0.0 ?
    C7' C8' C9' C10' . . . . 0.0 ?
    C8' C9' C10' C5' . . . . 0.0 ?
    C6' C5' C10' C9' . . . . 0.0 ?
    C4' C5' C10' C9' . . . . 180.0 ?
