# Supplementary material for: Bis{4-bromo-2-[(naphthalen-1-yl­imino)­meth­yl]phenolato-κ2 N,O}copper(II)
Source: Acta Crystallogr Sect E Struct Rep Online. 2012 Feb 10;68(Pt 3):m278. doi: 10.1107/S1600536812004989 (PMC3297236; doi:10.1107/S1600536812004989)
Supplement: Supplementary file 2 [file e-68-0m278-Isup2.hkl]

# 
# h,k,l, Fc-squared, Fo-squared, sigma(Fo-squared) and status flag 
# 
data_I
_shelx_title '  P21/c' 
_shelx_refln_list_code          4 
_shelx_F_calc_maximum      170.91 
_exptl_crystal_F_000       710.00 
_reflns_d_resolution_high  0.7905 
 
loop_ 
 _symmetry_equiv_pos_as_xyz 
 'x, y, z' 
 '-x, y+1/2, -z+1/2' 
 '-x, -y, -z' 
 'x, -y-1/2, z-1/2' 
 
_cell_length_a    11.4572 
_cell_length_b     9.5782 
_cell_length_c    13.8108 
_cell_angle_alpha  90.000 
_cell_angle_beta  114.047 
_cell_angle_gamma  90.000 
 
_shelx_F_squared_multiplier     1.000 
 
loop_ 
 _refln_index_h 
 _refln_index_k 
 _refln_index_l 
 _refln_F_squared_calc 
 _refln_F_squared_meas 
 _refln_F_squared_sigma 
 _refln_observed_status 
   1   0   0    11234.09     9850.65     55.51 o 
   2   0   0    11212.38    10762.41    360.77 o 
   3   0   0     1763.00     1700.54     38.82 o 
   4   0   0     8493.14     8106.71     88.81 o 
   5   0   0     3139.47     3380.19    335.14 o 
   6   0   0     1067.12     1219.00     41.13 o 
   7   0   0     2167.02     2006.10    304.49 o 
   8   0   0     1912.93     2069.20     45.44 o 
   9   0   0      193.19      221.45      9.07 o 
  10   0   0        8.12       25.89      3.84 o 
  11   0   0       72.52       55.87      4.60 o 
  12   0   0        0.10        3.60      2.39 o 
  13   0   0       28.22       41.20      4.17 o 
   1   1   0     2969.98     3188.15     18.30 o 
   2   1   0       17.77       88.06      5.57 o 
   3   1   0    12169.95    11878.61    517.88 o 
   4   1   0      803.22      886.88     22.75 o 
   5   1   0     1249.83     1040.66     49.39 o 
   6   1   0      581.70      574.63     20.99 o 
   7   1   0      939.25     1007.39     81.33 o 
   8   1   0      474.09      495.75     18.56 o 
   9   1   0        0.36       14.12      2.00 o 
  10   1   0      147.61      101.31      4.88 o 
  11   1   0        0.39       14.49      1.88 o 
  12   1   0       13.36        8.40      1.91 o 
  13   1   0        0.91       15.43      2.10 o 
   0   2   0     6601.72     7165.35     87.46 o 
   1   2   0     4139.40     4531.16     49.72 o 
   2   2   0     6097.57     5796.61     40.49 o 
   3   2   0      206.46      153.23      8.25 o 
   4   2   0     2518.23     2771.60     34.69 o 
   5   2   0     1574.58     1503.15     27.06 o 
   6   2   0     2715.55     2525.95     48.39 o 
   7   2   0      277.06      297.23     17.19 o 
   8   2   0      174.09      152.13      6.95 o 
   9   2   0       89.75       68.50      4.25 o 
  10   2   0      117.85      151.27      6.08 o 
  11   2   0        2.39        7.70      1.50 o 
  12   2   0       34.29       25.03      2.38 o 
  13   2   0       10.19        1.73      1.99 o 
   1   3   0    10613.11    10847.54     81.56 o 
   2   3   0       25.09       46.02      2.84 o 
   3   3   0     1232.64     1250.09     21.15 o 
   4   3   0     1005.92     1049.38     40.42 o 
   5   3   0       43.05       59.87      6.59 o 
   6   3   0     1297.77     1117.75     34.79 o 
   7   3   0      856.17      711.69     28.73 o 
   8   3   0       10.44       45.29      7.35 o 
   9   3   0       12.03       71.76      5.25 o 
  10   3   0       65.31       23.43      3.15 o 
  11   3   0        0.58        1.61      2.03 o 
  12   3   0        4.23        2.58      1.06 o 
   0   4   0    15313.68    16779.74     83.05 o 
   1   4   0      989.07      905.81      8.13 o 
   2   4   0     1902.08     2032.40     21.38 o 
   3   4   0      822.54      745.45     13.25 o 
   4   4   0     5453.05     5328.28     56.42 o 
   5   4   0        4.27       10.52      3.93 o 
   6   4   0       16.62       20.28      5.61 o 
   7   4   0     2422.96     2398.29     60.67 o 
   8   4   0     1187.83     1284.32     28.89 o 
   9   4   0        1.23        0.69      2.96 o 
  10   4   0        1.43        2.99      1.52 o 
  11   4   0       37.31       27.30      2.17 o 
  12   4   0        0.03        6.56      1.22 o 
   1   5   0     2443.89     2553.76     23.69 o 
   2   5   0      622.32      688.72     12.53 o 
   3   5   0      433.52      519.53     28.27 o 
   4   5   0     1062.90     1184.72    107.94 o 
   5   5   0      178.85      174.35     15.33 o 
   6   5   0      380.61      323.96     17.65 o 
   7   5   0      129.10      184.33      9.02 o 
   8   5   0      290.70      325.88     18.53 o 
   9   5   0       21.19       27.82      3.89 o 
  10   5   0        0.54       11.95      2.26 o 
  11   5   0        7.01       16.95      1.59 o 
  12   5   0       11.49        9.20      2.81 o 
   0   6   0      843.09      943.76     20.40 o 
   1   6   0     1128.60     1191.37     17.26 o 
   2   6   0     1145.18     1159.01     22.74 o 
   3   6   0        7.62       68.25      6.32 o 
   4   6   0        5.88        9.90      3.43 o 
   5   6   0      850.69      885.49     34.68 o 
   6   6   0      177.57      174.34      8.81 o 
   7   6   0       30.17       18.13      3.26 o 
   8   6   0       32.28       62.68      5.71 o 
   9   6   0      324.01      255.34     12.77 o 
  10   6   0        1.37        8.71      1.62 o 
  11   6   0        1.71        0.89      0.83 o 
   1   7   0      525.36      542.44     19.33 o 
   2   7   0      104.06      129.37      8.38 o 
   3   7   0       24.38       16.29      1.96 o 
   4   7   0       37.32       28.49      2.84 o 
   5   7   0        0.86       13.02      2.60 o 
   6   7   0      229.52      135.88     12.18 o 
   7   7   0       28.61       13.96      2.66 o 
   8   7   0        0.17        1.32      1.24 o 
   9   7   0        0.36       10.85      1.81 o 
  10   7   0        7.28        2.46      2.20 o 
   0   8   0       69.90       77.15      8.87 o 
   1   8   0       79.59       98.31      7.51 o 
   2   8   0       78.21       53.87      4.80 o 
   3   8   0      355.47      334.74     11.40 o 
   4   8   0       76.59       64.02      5.28 o 
   5   8   0       63.84       79.38      7.35 o 
   6   8   0      124.25      170.69     13.92 o 
   7   8   0      180.40      219.20     11.14 o 
   8   8   0       21.33       25.70      2.91 o 
   9   8   0        2.74        6.56      1.38 o 
   1   9   0        0.18        2.52      3.51 o 
   2   9   0        5.74        8.13      2.22 o 
   3   9   0       33.70       55.35      5.88 o 
   4   9   0       35.37       53.83      6.17 o 
   5   9   0       38.10       30.31      5.51 o 
   6   9   0       11.63       22.64      3.73 o 
   7   9   0      113.47      168.85     10.26 o 
   8   9   0       87.29       75.44      5.02 o 
   0  10   0        2.67        0.23      1.82 o 
   1  10   0       46.79       46.47      3.31 o 
   2  10   0       11.85        4.09      1.76 o 
   3  10   0        1.08       17.59      3.04 o 
   4  10   0      290.52      264.39     17.21 o 
   5  10   0      299.61      240.51      9.99 o 
   6  10   0        0.68        6.51      2.66 o 
   7  10   0        0.93        6.19      2.10 o 
   1  11   0        5.21        2.77      1.14 o 
   2  11   0        0.25        6.95      1.43 o 
   3  11   0       11.02        4.78      1.45 o 
   4  11   0        1.99       -1.33      1.33 o 
   5  11   0       15.17        2.06      1.95 o 
   0  12   0       28.82       18.60      3.06 o 
   1  12   0        2.53        1.09      1.26 o 
 -13   1   1       12.20       14.64      2.91 o 
 -12   1   1       22.43       27.05      2.74 o 
 -11   1   1       23.32       17.96      2.49 o 
 -10   1   1      300.06      283.79      9.00 o 
  -9   1   1      328.18      368.08     15.52 o 
  -8   1   1       58.12       96.42      8.83 o 
  -7   1   1       42.43       65.60      4.35 o 
  -6   1   1       20.15       33.49      4.07 o 
  -5   1   1      660.04      605.16     21.09 o 
  -4   1   1      793.53      719.63     26.21 o 
  -3   1   1     1034.36     1235.28     96.83 o 
  -2   1   1    13310.59    13461.82     37.34 o 
  -1   1   1     5179.98     5245.75     47.11 o 
   0   1   1     3217.55     3124.93     21.97 o 
   1   1   1     2129.57     2072.80     29.37 o 
   2   1   1      530.75      454.06      8.66 o 
   3   1   1     2110.65     2041.87    189.81 o 
   4   1   1     1041.27     1062.40     26.61 o 
   5   1   1       90.98       62.46     12.52 o 
   6   1   1      792.51      770.17     26.73 o 
   7   1   1      922.65     1088.63     31.06 o 
   8   1   1      201.78      251.24      6.35 o 
   9   1   1      231.73      230.73     10.37 o 
  10   1   1       41.07       36.79      2.77 o 
  11   1   1       62.09       73.04      6.55 o 
  12   1   1       30.84       42.74      3.33 o 
 -13   2   1        4.97        5.30      1.35 o 
 -12   2   1        0.34        5.26      1.67 o 
 -11   2   1       14.28       10.67      1.66 o 
 -10   2   1        0.64       19.19      2.46 o 
  -9   2   1      441.60      572.27     12.64 o 
  -8   2   1       63.43       68.31      4.36 o 
  -7   2   1       18.52       19.15      4.22 o 
  -6   2   1       46.64      116.91      9.76 o 
  -5   2   1      110.98       84.30      5.63 o 
  -4   2   1       21.01       33.59      2.99 o 
  -3   2   1      646.42      596.80     11.91 o 
  -2   2   1       14.22      115.99      7.19 o 
  -1   2   1      208.33      259.63      4.29 o 
   0   2   1    10665.21    10345.00     79.50 o 
   1   2   1      398.37      245.76      4.62 o 
   2   2   1       45.10       74.26      3.42 o 
   3   2   1      493.96      466.20     10.94 o 
   4   2   1       77.96       97.12      6.57 o 
   5   2   1        0.83       66.37     11.19 o 
   6   2   1        0.16       41.27      6.77 o 
   7   2   1      229.89      265.56     16.42 o 
   8   2   1      177.92      187.09      5.84 o 
   9   2   1      127.39      158.26      5.92 o 
  10   2   1       51.39       43.75      3.49 o 
  11   2   1        3.56       12.76      1.97 o 
  12   2   1        0.02       10.23      1.63 o 
 -13   3   1        5.79        3.33      1.38 o 
 -12   3   1        1.35        7.77      1.54 o 
 -11   3   1        6.42       19.41      2.34 o 
 -10   3   1      227.69      344.79      9.94 o 
  -9   3   1      693.53      725.01     15.81 o 
  -8   3   1      402.29      363.39     16.70 o 
  -7   3   1      146.51      137.39     12.69 o 
  -6   3   1     1856.72     1757.93     42.84 o 
  -5   3   1      663.51      679.88     59.26 o 
  -4   3   1      217.37      300.92     13.09 o 
  -3   3   1      375.29      340.61      9.09 o 
  -2   3   1     6455.06     6137.25     34.65 o 
  -1   3   1     2810.00     2845.76     17.09 o 
   0   3   1      557.17      585.96      7.64 o 
   1   3   1     2237.19     2218.58     17.36 o 
   2   3   1     3428.38     3455.86     24.46 o 
   3   3   1       74.13       98.93      4.88 o 
   4   3   1      112.12      199.20      9.60 o 
   5   3   1     2099.43     2039.32     34.31 o 
   6   3   1     1380.24     1434.38    109.67 o 
   7   3   1       47.36       56.67      5.43 o 
   8   3   1      366.40      332.83     10.72 o 
   9   3   1       14.89       31.27      4.05 o 
  10   3   1       17.98       65.28      4.51 o 
  11   3   1        6.96       10.41      1.63 o 
  12   3   1        5.20        2.64      1.01 o 
 -12   4   1        0.09        0.36      1.26 o 
 -11   4   1       28.21       51.65      3.59 o 
 -10   4   1      120.17       93.62      9.42 o 
  -9   4   1        1.81        5.32      1.83 o 
  -8   4   1       56.20      120.67      9.75 o 
  -7   4   1      507.02      566.79     33.15 o 
  -6   4   1       68.90       42.53      7.69 o 
  -5   4   1      390.19      405.31     57.04 o 
  -4   4   1        0.07       59.81      7.08 o 
  -3   4   1     1760.80     1670.77     21.75 o 
  -2   4   1       41.10       92.24      3.89 o 
  -1   4   1      306.06      215.44      3.90 o 
   0   4   1     1787.54     1951.91     20.04 o 
   1   4   1     3874.30     3638.67     28.39 o 
   2   4   1      120.40      109.13      4.84 o 
   3   4   1     1899.78     1861.44     24.35 o 
   4   4   1      502.69      647.08     17.66 o 
   5   4   1        0.95        2.21      2.12 o 
   6   4   1     1456.64     1461.49     42.91 o 
   7   4   1     1469.08     1736.11     41.34 o 
   8   4   1      106.57      105.75      8.42 o 
   9   4   1      194.43      196.74      8.58 o 
  10   4   1      121.63      128.71      7.40 o 
  11   4   1        8.25       34.31      3.31 o 
  12   4   1        1.15        0.68      0.95 o 
 -12   5   1        3.02        6.43      1.54 o 
 -11   5   1       27.07       16.72      2.78 o 
 -10   5   1       22.79       11.51      2.58 o 
  -9   5   1        7.26       12.49      3.30 o 
  -8   5   1       99.05      129.33      8.46 o 
  -7   5   1      186.36      182.21      8.29 o 
  -6   5   1       40.62      105.05     18.44 o 
  -5   5   1      205.22      201.32     26.56 o 
  -4   5   1     2287.87     2182.86    135.78 o 
  -3   5   1     1111.78     1153.36     29.33 o 
  -2   5   1       54.83      107.05      6.27 o 
  -1   5   1     2401.74     2476.49     16.96 o 
   0   5   1     4559.23     4643.83     35.18 o 
   1   5   1       40.36       57.15      2.67 o 
   2   5   1       56.34       56.85      3.77 o 
   3   5   1     1943.90     1994.74     28.71 o 
   4   5   1     3316.44     3743.54    407.37 o 
   5   5   1      228.19      217.92     17.26 o 
   6   5   1       40.69       33.64      4.89 o 
   7   5   1      860.34      875.81     38.84 o 
   8   5   1      156.02      207.33      9.18 o 
   9   5   1        4.92        2.45      1.71 o 
  10   5   1        0.07       25.56      2.53 o 
  11   5   1       51.75       39.97      2.76 o 
 -11   6   1        6.18        6.68      1.16 o 
 -10   6   1        0.53        5.64      1.58 o 
  -9   6   1      311.47      422.86     16.69 o 
  -8   6   1       10.24       12.51      3.09 o 
  -7   6   1      481.66      374.87     22.19 o 
  -6   6   1       63.55       75.69      6.86 o 
  -5   6   1      551.37      491.73     18.14 o 
  -4   6   1        0.17        0.84      1.88 o 
  -3   6   1     1087.68     1109.41     51.85 o 
  -2   6   1       77.44       98.29      6.71 o 
  -1   6   1     1681.55     1675.60     23.14 o 
   0   6   1      480.87      527.35      8.58 o 
   1   6   1     1064.11      995.99     30.11 o 
   2   6   1      445.54      538.34     13.64 o 
   3   6   1     1184.85     1244.92     28.29 o 
   4   6   1      445.94      427.94     51.51 o 
   5   6   1      847.55      871.64     23.91 o 
   6   6   1        2.84       13.72      3.82 o 
   7   6   1        0.31       21.13      3.49 o 
   8   6   1      173.35      157.55     10.36 o 
   9   6   1       16.48       43.36      5.34 o 
  10   6   1       30.26       28.52      3.22 o 
  11   6   1       21.80       26.51      3.58 o 
 -11   7   1        3.16        0.82      1.50 o 
 -10   7   1       80.15       95.89      5.66 o 
  -9   7   1       89.82       69.70      4.43 o 
  -8   7   1        0.37        4.74      1.65 o 
  -7   7   1       61.20       51.76      4.70 o 
  -6   7   1      982.54     1206.48     53.54 o 
  -5   7   1      166.83      188.94      8.04 o 
  -4   7   1      278.12      245.57      9.20 o 
  -3   7   1      133.17      118.20      5.73 o 
  -2   7   1     1904.65     1900.48     33.57 o 
  -1   7   1       35.06       56.68      5.19 o 
   0   7   1      118.62      102.75      6.38 o 
   1   7   1      646.66      670.33     23.93 o 
   2   7   1     1820.14     1681.25     25.07 o 
   3   7   1        0.19       -0.26      1.97 o 
   4   7   1       18.59        9.67      1.78 o 
   5   7   1       74.70       94.98      6.71 o 
   6   7   1      104.31      104.96      7.25 o 
   7   7   1        0.09        5.51      1.70 o 
   8   7   1        0.40        2.94      1.46 o 
   9   7   1       75.35       80.12      4.36 o 
  10   7   1       62.84       69.56      5.80 o 
 -10   8   1       39.02       17.39      2.65 o 
  -9   8   1       31.31       17.03      2.16 o 
  -8   8   1       53.42       59.29      4.57 o 
  -7   8   1      299.95      272.27     14.45 o 
  -6   8   1       74.92       43.46      4.21 o 
  -5   8   1      253.23      294.36     12.99 o 
  -4   8   1       55.00       52.41      4.57 o 
  -3   8   1      636.06      618.29     18.10 o 
  -2   8   1       10.59        5.36      2.08 o 
  -1   8   1     1044.40     1130.89     23.94 o 
   0   8   1       34.74       43.79      5.54 o 
   1   8   1      753.64      751.56     17.78 o 
   2   8   1      148.10      150.66      8.58 o 
   3   8   1      582.97      666.60     18.75 o 
   4   8   1      348.26      323.46     11.22 o 
   5   8   1      233.04      217.13     12.65 o 
   6   8   1      472.87      440.03     25.17 o 
   7   8   1       88.23      111.07      5.77 o 
   8   8   1       10.47        5.47      1.27 o 
   9   8   1        0.18        1.91      1.61 o 
  -9   9   1        1.29       -0.38      2.32 o 
  -8   9   1      129.82      129.04      6.19 o 
  -7   9   1       66.87       80.85      7.12 o 
  -6   9   1       20.28       17.21      3.96 o 
  -5   9   1        8.01       10.22      2.91 o 
  -4   9   1      497.79      473.16     13.14 o 
  -3   9   1      163.75      210.13      9.89 o 
  -2   9   1      313.53      281.94     11.34 o 
  -1   9   1       93.56       62.85      5.29 o 
   0   9   1      519.53      458.89     17.15 o 
   1   9   1        2.61        1.40      2.29 o 
   2   9   1      105.18      101.46      7.28 o 
   3   9   1      400.09      402.75     11.52 o 
   4   9   1      483.17      458.57     19.19 o 
   5   9   1       77.92       61.79      4.76 o 
   6   9   1        1.33        3.49      1.47 o 
   7   9   1      108.49      101.45      8.43 o 
   8   9   1       34.79       22.41      2.34 o 
  -7  10   1       37.34       32.52      2.72 o 
  -6  10   1       14.75        8.11      1.96 o 
  -5  10   1      520.74      513.65     29.76 o 
  -4  10   1       14.66       23.58      3.29 o 
  -3  10   1      101.39       74.30      5.19 o 
  -2  10   1        4.77        1.76      1.12 o 
  -1  10   1      295.39      314.36      9.07 o 
   0  10   1       56.67       47.10      4.11 o 
   1  10   1      361.65      393.01     11.82 o 
   2  10   1        4.92        2.28      1.48 o 
   3  10   1      211.98      221.90     11.37 o 
   4  10   1       11.79        9.39      2.16 o 
   5  10   1       82.44       68.65      6.93 o 
   6  10   1        0.17        0.81      1.42 o 
  -5  11   1       40.74       19.21      2.61 o 
  -4  11   1        7.44        6.72      1.48 o 
  -3  11   1        0.21        2.35      1.32 o 
  -2  11   1       77.82       67.70      4.04 o 
  -1  11   1        2.63        3.26      1.03 o 
   0  11   1        8.83        2.10      0.98 o 
   1  11   1       26.17       33.94      2.58 o 
   2  11   1      221.86      176.36      6.00 o 
   3  11   1        1.50        2.49      1.28 o 
   4  11   1       19.79       21.46      2.48 o 
  -2  12   1        5.58       -1.16      2.69 o 
  -1  12   1       38.98       32.59      3.86 o 
   0  12   1       33.92       24.25      3.50 o 
 -13   0   2        6.17        0.17      1.92 o 
 -12   0   2       23.00       39.58      4.40 o 
 -11   0   2        4.23       12.24      3.52 o 
 -10   0   2       39.35       41.39      5.55 o 
  -9   0   2      764.54      907.55     54.33 o 
  -8   0   2      197.33      181.61     15.87 o 
  -7   0   2      265.53      271.40     40.50 o 
  -6   0   2     2220.63     2346.73    347.97 o 
  -5   0   2      149.12      106.77      9.00 o 
  -4   0   2    15454.05    15468.75    219.66 o 
  -3   0   2     7952.15     8206.59    209.58 o 
  -2   0   2     5461.18     3984.06    291.24 o 
  -1   0   2    12622.47    12003.18     33.14 o 
   0   0   2    15895.68    16685.76    105.37 o 
   1   0   2     4517.24     4813.93     26.76 o 
   2   0   2     1973.27     2047.67     34.74 o 
   3   0   2     6394.55     5737.07     71.92 o 
   4   0   2    13101.07    12828.79    134.35 o 
   5   0   2      151.97      164.30     13.88 o 
   6   0   2      752.53      683.19     31.04 o 
   7   0   2     1586.62     1655.71    275.66 o 
   8   0   2       69.02      144.15      6.60 o 
   9   0   2        0.37        4.87      1.85 o 
  10   0   2      118.13       73.54      6.14 o 
  11   0   2       73.38       64.84      5.65 o 
  12   0   2        4.41       23.78      4.70 o 
 -13   1   2        6.67       18.68      2.54 o 
 -12   1   2        0.05       21.23      2.22 o 
 -11   1   2        6.60       27.95      3.35 o 
 -10   1   2      245.38      130.41      6.43 o 
  -9   1   2      988.94     1022.39     35.35 o 
  -8   1   2      770.76      576.77     21.15 o 
  -7   1   2      745.81      806.70     68.67 o 
  -6   1   2       34.37       35.32      3.55 o 
  -5   1   2     1642.19     1306.01     17.80 o 
  -4   1   2     1072.80      970.21     64.33 o 
  -3   1   2    29209.76    28824.00    576.46 o 
  -2   1   2      540.23      716.04     10.12 o 
  -1   1   2      389.30      444.68     22.86 o 
   0   1   2     1399.17     1340.67      9.58 o 
   1   1   2     7211.49     7445.52     45.08 o 
   2   1   2     6532.47     6977.13    160.64 o 
   3   1   2     1100.83      983.62     56.81 o 
   4   1   2     2725.53     2899.29    178.75 o 
   5   1   2      501.86      414.56     20.18 o 
   6   1   2      496.33      511.07     44.57 o 
   7   1   2        4.18       31.36      5.85 o 
   8   1   2      329.33      335.86     10.54 o 
   9   1   2       16.70        8.70      1.66 o 
  10   1   2       34.57       51.17      3.60 o 
  11   1   2       13.36        9.31      2.53 o 
  12   1   2       63.25       61.50      4.47 o 
 -13   2   2        3.21        5.38      1.86 o 
 -12   2   2       17.92        9.33      1.71 o 
 -11   2   2      207.96      239.99      7.39 o 
 -10   2   2      780.57      833.37     19.62 o 
  -9   2   2      224.55      194.28      6.67 o 
  -8   2   2       51.38       71.66      7.02 o 
  -7   2   2        1.03        6.36      1.93 o 
  -6   2   2     4457.49     3751.17     44.06 o 
  -5   2   2       10.43       44.83      4.25 o 
  -4   2   2     1155.83     1195.66     37.99 o 
  -3   2   2    15940.15    15233.65     71.59 o 
  -1   2   2       58.58       52.74      2.46 o 
   0   2   2    14287.65    14242.25    182.09 o 
   1   2   2    10544.68    10856.33     52.39 o 
   2   2   2     5816.11     5504.39     61.51 o 
   3   2   2     2606.51     2866.70     28.90 o 
   4   2   2       94.97      138.04      8.18 o 
   5   2   2     7107.72     6805.04    164.91 o 
   6   2   2     1199.71     1099.09     63.00 o 
   7   2   2      107.29      102.28      4.37 o 
   8   2   2       30.52       25.69      2.56 o 
   9   2   2      414.15      420.84     10.18 o 
  10   2   2       33.31       73.71      4.88 o 
  11   2   2        0.01        2.60      1.30 o 
  12   2   2       21.19       11.24      3.00 o 
 -13   3   2        7.37       13.31      1.74 o 
 -12   3   2        0.05       19.41      1.98 o 
 -11   3   2       77.06       85.74      4.94 o 
 -10   3   2      142.14      119.28      5.81 o 
  -9   3   2       17.45       63.03      4.76 o 
  -8   3   2        4.41       14.50      1.89 o 
  -7   3   2      810.31      715.41     28.37 o 
  -6   3   2      252.13      241.40     13.70 o 
  -5   3   2     1390.07     1550.65    187.52 o 
  -4   3   2      112.73      209.04     23.69 o 
  -3   3   2     7177.06     7066.71     57.73 o 
  -2   3   2      853.02      891.03     18.89 o 
  -1   3   2      460.78      435.21      6.05 o 
   0   3   2     2739.35     2682.59     21.08 o 
   1   3   2     3136.53     3459.91     84.53 o 
   2   3   2     2099.98     2144.87     29.97 o 
   3   3   2      190.97      142.88      6.26 o 
   4   3   2     1431.47     1475.62     27.18 o 
   5   3   2        9.35       47.88      5.75 o 
   6   3   2      749.17      707.96     25.72 o 
   7   3   2       26.01       26.70      2.73 o 
   8   3   2       89.04      119.96      5.90 o 
   9   3   2      124.93      103.63      6.29 o 
  10   3   2       26.87       24.44      2.80 o 
  11   3   2        3.77       26.74      2.35 o 
  12   3   2        2.09        5.48      1.51 o 
 -12   4   2       17.56       16.24      1.77 o 
 -11   4   2      134.50      100.87      7.29 o 
 -10   4   2       10.44       22.71      3.60 o 
  -9   4   2        0.26        9.31      2.49 o 
  -8   4   2      406.86      460.34     17.45 o 
  -7   4   2      126.20      138.29     12.60 o 
  -6   4   2      179.29      158.10     12.03 o 
  -5   4   2      951.90     1013.23    136.95 o 
  -4   4   2     4617.71     4520.31    271.95 o 
  -3   4   2      689.37      755.70     21.04 o 
  -2   4   2        3.08        2.93      0.99 o 
  -1   4   2     2575.25     2571.52     15.48 o 
   0   4   2     2543.96     2467.21     19.08 o 
   1   4   2      253.57      375.63      6.59 o 
   2   4   2       16.15        9.98      1.89 o 
   3   4   2     5539.87     6022.75     85.92 o 
   4   4   2     2020.33     2031.20     32.86 o 
   5   4   2        4.00        9.88      2.72 o 
   6   4   2      305.94      307.64     11.23 o 
   7   4   2      623.80      608.87     11.62 o 
   8   4   2       13.63       39.08      4.44 o 
   9   4   2        0.37        9.32      2.27 o 
  10   4   2      106.41       68.98      4.71 o 
  11   4   2       85.27       60.81      3.08 o 
 -12   5   2       18.36        2.87      0.98 o 
 -11   5   2       16.17       21.87      2.86 o 
 -10   5   2        4.29       14.98      3.16 o 
  -9   5   2        4.60       11.82      2.50 o 
  -8   5   2      110.73       86.39      6.21 o 
  -7   5   2       33.91       34.80      3.94 o 
  -6   5   2      178.15      123.43     14.93 o 
  -5   5   2      276.34      307.69     41.00 o 
  -4   5   2      209.12      314.01     16.77 o 
  -3   5   2      986.07      996.74     22.62 o 
  -2   5   2      294.33      289.41     12.87 o 
  -1   5   2     5643.63     6148.95     79.29 o 
   0   5   2       64.64       96.55      3.30 o 
   1   5   2     1061.46     1203.83     17.16 o 
   2   5   2     1237.22     1219.95     23.47 o 
   3   5   2       27.37       38.88      3.65 o 
   4   5   2     2950.18     2692.49     46.35 o 
   5   5   2      997.25     1003.32     24.68 o 
   6   5   2       72.21       58.40      5.63 o 
   7   5   2        2.38       44.81      5.70 o 
   8   5   2       91.75       74.87      5.40 o 
   9   5   2       20.84       13.57      2.33 o 
  10   5   2       56.26       43.94      3.56 o 
  11   5   2        4.85        7.44      1.70 o 
 -11   6   2        0.25       -1.09      1.18 o 
 -10   6   2      117.87       83.36      5.58 o 
  -9   6   2      475.72      443.58     17.70 o 
  -8   6   2        3.88        3.92      1.67 o 
  -7   6   2       12.23       23.89      3.96 o 
  -6   6   2      340.80      269.54     13.55 o 
  -5   6   2      231.05      188.09     14.74 o 
  -4   6   2       60.45       78.82      7.42 o 
  -3   6   2      702.81      749.36     34.15 o 
  -2   6   2     1849.91     1880.53     35.97 o 
  -1   6   2       23.87       20.57      2.53 o 
   0   6   2        6.83        6.85      1.58 o 
   1   6   2     1019.23     1047.19     21.22 o 
   2   6   2     1484.51     1592.47     27.78 o 
   3   6   2      159.02      174.38     12.45 o 
   4   6   2      179.58      185.90      6.87 o 
   5   6   2     2072.53     1957.57     36.86 o 
   6   6   2      360.86      376.94     15.93 o 
   7   6   2        3.10        2.70      2.07 o 
   8   6   2       44.96       36.21      3.69 o 
   9   6   2      132.49      115.42      6.03 o 
  10   6   2       24.25       40.85      2.93 o 
 -11   7   2       27.64       20.89      1.85 o 
 -10   7   2       40.31       58.02      4.21 o 
  -9   7   2       84.64      140.67      6.56 o 
  -8   7   2        0.07        0.14      2.47 o 
  -7   7   2       69.07       41.25      4.37 o 
  -6   7   2      219.26      289.98     20.79 o 
  -5   7   2       14.62       17.65      2.76 o 
  -4   7   2        4.68        3.28      2.77 o 
  -3   7   2       76.55       95.93      5.19 o 
  -2   7   2       86.11      128.95      8.99 o 
  -1   7   2      104.89      128.55      8.10 o 
   0   7   2      601.37      596.01     22.78 o 
   1   7   2       20.31       28.14      3.97 o 
   2   7   2      452.66      436.32      9.52 o 
   3   7   2        6.71        8.99      1.88 o 
   4   7   2        1.33       12.16      2.13 o 
   5   7   2       74.01       69.15      4.96 o 
   6   7   2      173.92      135.91      8.78 o 
   7   7   2       49.09       47.27      4.08 o 
   8   7   2        4.10        3.97      1.33 o 
   9   7   2       14.73       13.59      2.05 o 
 -10   8   2       46.29       62.95      5.29 o 
  -9   8   2        0.13        0.43      1.41 o 
  -8   8   2      170.48      149.82      8.10 o 
  -7   8   2      301.81      308.53     14.02 o 
  -6   8   2      119.07      119.61      8.96 o 
  -5   8   2        5.53       29.97      3.59 o 
  -4   8   2      100.46       90.93      5.58 o 
  -3   8   2      153.88      165.53      7.85 o 
  -2   8   2       81.05      111.17      6.56 o 
  -1   8   2      155.08      219.24     10.08 o 
   0   8   2       78.13       78.15      6.62 o 
   1   8   2       40.11       38.17      4.37 o 
   2   8   2      268.87      243.78      9.36 o 
   3   8   2      684.53      673.65     21.92 o 
   4   8   2       50.54       77.38      5.57 o 
   5   8   2        2.65        9.40      2.13 o 
   6   8   2      137.14      180.31      8.80 o 
   7   8   2       19.94        6.80      1.51 o 
   8   8   2        7.09       10.42      1.94 o 
   9   8   2        0.84       -1.76      1.76 o 
  -9   9   2       10.83       -0.20      1.18 o 
  -8   9   2       60.47       51.13      4.66 o 
  -7   9   2       60.60       73.69      5.67 o 
  -6   9   2       39.97       22.15      3.67 o 
  -5   9   2       44.82       20.63      3.17 o 
  -4   9   2        0.88       34.80      4.31 o 
  -3   9   2       25.37       16.55      2.91 o 
  -2   9   2        0.01        2.74      1.84 o 
  -1   9   2       33.26       39.28      4.40 o 
   0   9   2        8.41       20.66      3.38 o 
   1   9   2        0.90        3.81      2.27 o 
   2   9   2      138.73      111.29      6.75 o 
   3   9   2        7.85        9.41      3.03 o 
   4   9   2       75.44       56.37      5.26 o 
   5   9   2       30.67       30.32      3.83 o 
   6   9   2        9.95        1.83      1.30 o 
   7   9   2       28.69       35.01      3.00 o 
  -7  10   2        9.67       16.61      2.92 o 
  -6  10   2        1.83       -0.20      1.35 o 
  -5  10   2      239.37      244.02     11.17 o 
  -4  10   2        9.61        9.64      2.13 o 
  -3  10   2       19.20       26.47      2.84 o 
  -2  10   2       14.46       11.37      1.78 o 
  -1  10   2       79.77       69.30      4.34 o 
   0  10   2      144.84      123.20      6.23 o 
   1  10   2       91.31       78.59      5.10 o 
   2  10   2       53.07       58.45      4.06 o 
   3  10   2       31.22       38.93      6.78 o 
   4  10   2       68.49       67.55      4.80 o 
   5  10   2       11.96        5.20      2.32 o 
   6  10   2        2.00        1.12      1.29 o 
  -5  11   2       14.46       28.45      2.27 o 
  -4  11   2        0.90        0.55      1.13 o 
  -3  11   2        5.34        7.41      1.53 o 
  -2  11   2       10.25       19.13      2.40 o 
  -1  11   2        0.82        6.26      1.10 o 
   0  11   2        6.13        3.60      0.96 o 
   1  11   2        0.06        2.63      1.24 o 
   2  11   2        1.58        7.12      1.66 o 
   3  11   2        0.24       -0.46      1.07 o 
   4  11   2       18.45       16.73      2.03 o 
 -13   1   3       21.12       22.90      2.13 o 
 -12   1   3      152.23      168.27      6.62 o 
 -11   1   3      138.91      143.47      7.08 o 
 -10   1   3        0.68        9.82      1.88 o 
  -9   1   3       88.97      204.41      9.61 o 
  -8   1   3      470.48      475.94     44.10 o 
  -7   1   3      202.45      223.19      8.85 o 
  -6   1   3      176.12      179.06      5.94 o 
  -5   1   3     2520.82     2279.90     64.64 o 
  -4   1   3     3954.85     3873.53     86.93 o 
  -3   1   3       85.65      137.70      5.23 o 
  -2   1   3     3414.36     3785.49     23.44 o 
  -1   1   3     2271.62     2009.37     30.61 o 
   0   1   3    11396.03    11328.17     32.45 o 
   1   1   3      229.25      271.91      4.43 o 
   2   1   3     1630.57     1664.52     36.41 o 
   3   1   3     5448.36     5351.01    102.84 o 
   4   1   3     2755.49     3058.05    152.26 o 
   5   1   3      265.33      276.38     15.27 o 
   6   1   3      545.92      611.41     22.25 o 
   7   1   3      355.87      382.64     13.46 o 
   8   1   3       99.94      125.92      5.96 o 
   9   1   3       81.19       89.93      4.77 o 
  10   1   3       15.87       22.85      2.72 o 
  11   1   3        0.67       11.72      2.43 o 
 -13   2   3       10.63       39.42      3.07 o 
 -12   2   3       24.84       13.74      1.88 o 
 -11   2   3       51.36       28.16      4.84 o 
 -10   2   3       23.77       61.27      4.36 o 
  -9   2   3       62.97      135.74      5.56 o 
  -8   2   3        0.42       11.23      3.54 o 
  -7   2   3      140.95      141.30      9.06 o 
  -6   2   3      239.49      384.74     10.86 o 
  -5   2   3      535.30      580.77     14.65 o 
  -4   2   3     1092.06      938.04     22.15 o 
  -3   2   3      573.61      559.39     14.52 o 
  -2   2   3     7155.05     7034.59     73.35 o 
  -1   2   3     2244.19     2414.63     21.31 o 
   0   2   3     1825.09     1793.64     11.82 o 
   1   2   3        4.38       22.78      2.95 o 
   2   2   3      647.05      722.75     12.25 o 
   3   2   3        4.19        4.99      1.26 o 
   4   2   3      913.81      949.49     31.77 o 
   5   2   3      151.17      203.81     11.19 o 
   6   2   3      152.50      195.60     26.27 o 
   7   2   3      110.59      102.67      4.54 o 
   8   2   3      295.20      358.11      9.49 o 
   9   2   3       13.07       65.85      5.18 o 
  10   2   3        0.60        2.37      1.38 o 
  11   2   3        2.53        4.92      1.53 o 
 -13   3   3       21.16        9.18      1.67 o 
 -12   3   3       71.59       51.06      3.41 o 
 -11   3   3       96.10      119.52      5.80 o 
 -10   3   3       17.08       21.26      2.90 o 
  -9   3   3       23.90       68.57      4.02 o 
  -8   3   3       35.78       26.50      3.16 o 
  -7   3   3      170.38      194.40     13.73 o 
  -6   3   3      480.25      433.79     27.75 o 
  -5   3   3      949.54      965.78     41.83 o 
  -4   3   3     5196.21     5079.62     70.55 o 
  -3   3   3     6712.83     6099.53     42.62 o 
  -2   3   3     6404.61     6001.31     34.12 o 
  -1   3   3     2871.54     3233.21     27.68 o 
   0   3   3      842.72      968.29     14.46 o 
   1   3   3     3721.23     3786.55     48.98 o 
   2   3   3     1239.86     1074.89     17.58 o 
   3   3   3       51.81      134.97      6.39 o 
   4   3   3        1.71       39.89      6.03 o 
   5   3   3     2069.61     2064.76     47.64 o 
   6   3   3      351.25      371.12     14.72 o 
   7   3   3      183.27      150.87      7.62 o 
   8   3   3      118.17      103.94      6.27 o 
   9   3   3       42.32       78.83      6.49 o 
  10   3   3       99.97      100.42      6.70 o 
  11   3   3        1.09        3.86      1.13 o 
 -13   4   3        0.08        0.91      1.06 o 
 -12   4   3        1.07       17.68      2.40 o 
 -11   4   3        5.24       29.42      4.23 o 
 -10   4   3        1.23        0.28      1.79 o 
  -9   4   3       61.00       66.30      5.32 o 
  -8   4   3       61.31      163.25      8.82 o 
  -7   4   3      237.94      165.85     12.77 o 
  -6   4   3        6.52        8.25      2.89 o 
  -5   4   3        9.85       29.38      4.68 o 
  -4   4   3      300.73      305.24     14.81 o 
  -3   4   3     1001.15      982.97     21.51 o 
  -2   4   3     1474.07     1490.29     20.94 o 
  -1   4   3       10.88       18.58      2.16 o 
   0   4   3     3832.00     3590.90     32.37 o 
   1   4   3     1541.06     1447.27     18.08 o 
   2   4   3     1240.06     1236.07     20.88 o 
   3   4   3     1668.40     1764.68     52.47 o 
   4   4   3      104.04      110.01      8.07 o 
   5   4   3      134.60      129.29      9.41 o 
   6   4   3      281.96      335.78     12.47 o 
   7   4   3      159.54      230.48     10.97 o 
   8   4   3      644.66      738.12     25.51 o 
   9   4   3       10.27       17.80      2.68 o 
  10   4   3       69.09       84.99      4.89 o 
  11   4   3       70.21       73.10      3.91 o 
 -12   5   3       45.51       60.17      3.72 o 
 -11   5   3       35.58       24.00      3.55 o 
 -10   5   3        4.87        4.13      2.16 o 
  -9   5   3       16.61       45.25      4.49 o 
  -8   5   3      377.81      513.19     22.97 o 
  -7   5   3       49.98       35.37      3.54 o 
  -6   5   3      219.17      241.03     18.90 o 
  -5   5   3     1291.90     1184.64     46.91 o 
  -4   5   3     3503.50     3228.74     98.31 o 
  -3   5   3      148.03      135.30      9.41 o 
  -2   5   3      460.82      460.99     12.78 o 
  -1   5   3     2475.83     2378.70     25.50 o 
   0   5   3     4955.76     5288.56     69.72 o 
   1   5   3      232.38      246.35      8.10 o 
   2   5   3        4.63        3.76      1.40 o 
   3   5   3     1753.70     1797.72     34.54 o 
   4   5   3     1307.77     1349.25     34.40 o 
   5   5   3       31.29       38.34      4.47 o 
   6   5   3       20.39       32.52      4.39 o 
   7   5   3      302.71      391.73     16.21 o 
   8   5   3      261.94      349.84     12.00 o 
   9   5   3       94.52       58.78      4.00 o 
  10   5   3        9.93        7.59      1.56 o 
 -12   6   3       27.39        8.16      1.22 o 
 -11   6   3       11.77        5.27      1.44 o 
 -10   6   3      105.06      145.42      8.39 o 
  -9   6   3      159.35      199.62      8.61 o 
  -8   6   3        0.92        2.61      2.07 o 
  -7   6   3       77.39       72.37      8.13 o 
  -6   6   3       80.66       96.29      6.27 o 
  -5   6   3      198.39      209.10     10.15 o 
  -4   6   3      333.99      310.98     16.75 o 
  -3   6   3      210.28      233.21     13.57 o 
  -2   6   3     1848.07     1930.26     37.45 o 
  -1   6   3     1423.34     1487.40     21.83 o 
   0   6   3      773.94      667.76     17.21 o 
   1   6   3      453.85      488.61     13.24 o 
   2   6   3      724.09      752.56     23.57 o 
   3   6   3       52.80       72.71      4.04 o 
   4   6   3     3509.31     3336.88    115.02 o 
   5   6   3      104.41      138.82      7.91 o 
   6   6   3      457.60      527.83     22.35 o 
   7   6   3       14.94       26.43      3.20 o 
   8   6   3       70.93       76.93      5.64 o 
   9   6   3        1.33        0.95      1.07 o 
  10   6   3        0.71        0.69      0.78 o 
 -11   7   3       13.00       13.76      1.72 o 
 -10   7   3      151.08      141.02      6.79 o 
  -9   7   3      217.29      153.14      7.12 o 
  -8   7   3        4.95        1.49      2.22 o 
  -7   7   3      274.39      213.87     13.13 o 
  -6   7   3      816.13      693.56     44.49 o 
  -5   7   3       32.17       30.25      3.05 o 
  -4   7   3      205.29      225.50      9.80 o 
  -3   7   3      779.31      668.28     13.07 o 
  -2   7   3      744.74      745.49     15.56 o 
  -1   7   3      156.35      130.53      7.27 o 
   0   7   3        0.68        2.28      2.43 o 
   1   7   3     2265.34     2312.81     49.87 o 
   2   7   3     1105.58     1105.74     21.13 o 
   3   7   3       70.07       63.76      4.23 o 
   4   7   3       50.88       43.68      4.48 o 
   5   7   3      348.03      316.03     13.65 o 
   6   7   3      106.90       91.54      5.40 o 
   7   7   3       42.99       58.24      4.39 o 
   8   7   3       31.80       20.25      2.48 o 
   9   7   3       69.50       50.51      3.06 o 
 -10   8   3        0.22        1.54      1.26 o 
  -9   8   3       36.88       27.16      3.11 o 
  -8   8   3       32.38       85.00      5.44 o 
  -7   8   3      366.22      380.81     22.54 o 
  -6   8   3        4.33        2.73      2.49 o 
  -5   8   3       94.00       82.37      5.72 o 
  -4   8   3       92.40       97.84      6.78 o 
  -3   8   3      294.09      285.01     10.44 o 
  -2   8   3       98.45      109.46      6.99 o 
  -1   8   3      573.80      642.61     16.45 o 
   0   8   3      803.79      739.53     19.50 o 
   1   8   3      787.81      837.32     17.69 o 
   2   8   3      228.71      228.00      8.60 o 
   3   8   3      156.35      182.16      7.44 o 
   4   8   3      226.73      204.75      8.61 o 
   5   8   3       40.06       22.88      2.52 o 
   6   8   3      267.72      242.28      8.60 o 
   7   8   3       11.80       31.20      2.67 o 
   8   8   3       20.08       19.78      2.84 o 
  -9   9   3       18.08       17.57      2.13 o 
  -8   9   3      152.81      180.41     15.03 o 
  -7   9   3       27.35       40.06      4.35 o 
  -6   9   3       36.08       23.07      4.19 o 
  -5   9   3        0.38        4.93      3.45 o 
  -4   9   3      442.79      509.75     23.94 o 
  -3   9   3       20.51        9.40      2.01 o 
  -2   9   3       12.96       12.77      2.47 o 
  -1   9   3      280.61      253.29      8.96 o 
   0   9   3      575.92      608.69     14.82 o 
   1   9   3       21.76       28.80      3.02 o 
   2   9   3        0.96       -1.20      1.60 o 
   3   9   3      188.61      197.63      8.40 o 
   4   9   3       83.04       65.31      5.84 o 
   5   9   3       35.67       48.43      5.18 o 
   6   9   3        1.31       -0.29      1.41 o 
   7   9   3       80.35       65.78     16.62 o 
  -8  10   3       17.68        2.33      1.63 o 
  -7  10   3       19.65       17.51      1.91 o 
  -6  10   3       58.00       55.92      6.01 o 
  -5  10   3      130.06      113.08      7.82 o 
  -4  10   3        7.00        7.36      2.02 o 
  -3  10   3       51.28       50.52      3.58 o 
  -2  10   3       33.40       36.16      2.95 o 
  -1  10   3      147.30      144.38      6.00 o 
   0  10   3      133.32      118.71      6.16 o 
   1  10   3       12.36        8.87      1.72 o 
   2  10   3       48.33       56.40      4.38 o 
   3  10   3        6.46        1.37      1.48 o 
   4  10   3      119.97       95.74      7.76 o 
   5  10   3        4.29        3.97      1.72 o 
   6  10   3       43.18       18.87      4.49 o 
  -5  11   3       49.39       49.39      3.50 o 
  -4  11   3       13.78       15.27      2.16 o 
  -3  11   3       68.16       36.10      3.51 o 
  -2  11   3      123.34      109.41      4.94 o 
  -1  11   3        4.56        1.34      0.92 o 
   0  11   3        4.75        5.52      1.09 o 
   1  11   3       88.62       65.58      3.35 o 
   2  11   3       11.74        5.88      1.41 o 
   3  11   3       25.87       13.22      1.94 o 
 -14   0   4        5.28        5.56      2.38 o 
 -13   0   4       48.29       96.54      5.72 o 
 -12   0   4      136.65      164.95     10.34 o 
 -11   0   4        2.52       24.88      4.48 o 
 -10   0   4      161.08      144.35      8.43 o 
  -9   0   4      152.88      244.44     11.46 o 
  -8   0   4      423.11      328.49     21.01 o 
  -7   0   4        5.00       20.41      3.78 o 
  -6   0   4      333.63      356.78     15.54 o 
  -5   0   4     9610.35     8288.57    105.05 o 
  -4   0   4     5672.51     5090.38    150.85 o 
  -3   0   4      363.00      264.76      4.80 o 
  -2   0   4     2116.43     1965.10     16.42 o 
  -1   0   4    10530.20     9662.04     45.92 o 
   0   0   4     3625.53     3554.87     23.01 o 
   1   0   4     2729.73     3083.73     31.37 o 
   2   0   4      332.36      343.38     17.28 o 
   3   0   4    16274.53    16097.12    173.47 o 
   4   0   4     1136.61     1053.53     31.35 o 
   5   0   4     1057.88     1274.06     41.02 o 
   6   0   4      938.20     1006.55     25.53 o 
   7   0   4     1203.64     1417.49     31.26 o 
   8   0   4       40.68       20.15      4.10 o 
   9   0   4       89.75      111.71      7.50 o 
  10   0   4       37.25       21.54      4.47 o 
  11   0   4       66.24       88.41      6.36 o 
 -14   1   4        6.77       14.92      1.85 o 
 -13   1   4       27.75       17.17      1.87 o 
 -12   1   4       16.33       21.07      2.50 o 
 -11   1   4      164.10      145.18      6.48 o 
 -10   1   4       73.81       51.50      4.02 o 
  -9   1   4      831.06      782.30     25.18 o 
  -8   1   4       70.53      126.99     12.68 o 
  -7   1   4      816.26      971.36     76.92 o 
  -6   1   4       85.26       58.93      3.74 o 
  -5   1   4     5297.52     4875.54    131.08 o 
  -4   1   4       21.92       47.39      2.55 o 
  -3   1   4      877.05     1095.53     19.96 o 
  -2   1   4     4924.03     4889.91     59.97 o 
  -1   1   4     2448.51     2369.22     28.53 o 
   0   1   4     5812.54     5744.26     32.70 o 
   1   1   4      522.91      462.35      8.78 o 
   2   1   4     2751.06     2837.83     18.07 o 
   3   1   4      390.06      518.10     14.35 o 
   4   1   4     1509.07     1608.94    128.02 o 
   5   1   4      189.67      259.45     17.06 o 
   6   1   4      503.07      595.76     19.65 o 
   7   1   4       36.43       38.02      2.96 o 
   8   1   4      226.09      275.40      9.01 o 
   9   1   4        3.86        7.68      1.66 o 
  10   1   4       18.98       40.29      3.62 o 
  11   1   4        8.51        4.60      1.73 o 
 -13   2   4       82.29       42.11      3.23 o 
 -12   2   4        0.05        3.85      1.60 o 
 -11   2   4       22.96       65.38      5.16 o 
 -10   2   4       37.22       40.83      3.95 o 
  -9   2   4        3.20       34.84      4.26 o 
  -8   2   4       82.01       71.58     12.68 o 
  -7   2   4     1243.68     1011.79     30.52 o 
  -6   2   4     9645.69     9389.89    512.56 o 
  -5   2   4      527.65      495.12     40.87 o 
  -4   2   4       50.95       61.89      4.04 o 
  -3   2   4     5269.76     4973.82     43.01 o 
  -2   2   4     5899.63     5647.28     58.58 o 
  -1   2   4    10131.05    10526.97     97.63 o 
   0   2   4      754.17      725.46      9.08 o 
   1   2   4    18100.67    18514.84    187.32 o 
   2   2   4     4656.66     4828.36     51.86 o 
   3   2   4      198.13      227.05      7.31 o 
   4   2   4     1505.46     1533.85     37.03 o 
   5   2   4     3392.36     3166.99    111.93 o 
   6   2   4        9.96       33.42      3.39 o 
   7   2   4       17.90       26.94      2.98 o 
   8   2   4      740.98      646.98     14.64 o 
   9   2   4      205.62      226.99      8.33 o 
  10   2   4        0.44        4.73      1.35 o 
  11   2   4       22.41       21.44      2.74 o 
 -13   3   4       11.13       11.40      1.91 o 
 -12   3   4        1.88       11.74      2.03 o 
 -11   3   4       43.37       37.14      3.19 o 
 -10   3   4       65.95       52.53      3.89 o 
  -9   3   4      196.04      180.47      9.97 o 
  -8   3   4       11.57       54.86      3.99 o 
  -7   3   4      635.83      597.04     22.45 o 
  -6   3   4      278.66      272.66     18.66 o 
  -5   3   4     3167.51     3123.13     50.24 o 
  -4   3   4     1966.35     1772.23     20.30 o 
  -3   3   4     4251.84     4441.70     35.08 o 
  -2   3   4       93.91      102.30      4.65 o 
  -1   3   4      691.60      684.14     17.76 o 
   0   3   4     4211.54     4097.56     27.63 o 
   1   3   4       92.79      180.48     11.08 o 
   2   3   4     8350.83     9344.80    101.89 o 
   3   3   4      201.16      189.87      8.70 o 
   4   3   4     1775.65     1715.67     47.23 o 
   5   3   4       80.42       71.66      7.14 o 
   6   3   4      468.94      461.68     13.55 o 
   7   3   4      184.60      196.09     10.54 o 
   8   3   4      121.74      164.19      9.68 o 
   9   3   4      111.71       94.17      5.71 o 
  10   3   4       85.59      116.22      7.24 o 
  11   3   4        0.01        9.70      2.16 o 
 -13   4   4       22.58       21.50      2.41 o 
 -12   4   4       28.85       18.66      2.74 o 
 -11   4   4       22.14        7.56      2.01 o 
 -10   4   4       11.81        8.42      1.61 o 
  -9   4   4       24.98       43.74      4.17 o 
  -8   4   4      261.39      225.08     12.22 o 
  -7   4   4        7.77       16.47      4.57 o 
  -6   4   4        1.06        8.81      3.20 o 
  -5   4   4     3574.86     3469.64     71.58 o 
  -4   4   4     3455.33     3248.71     45.11 o 
  -3   4   4       60.94       83.20      5.03 o 
  -2   4   4      309.93      351.19     10.96 o 
  -1   4   4     8149.72     8692.81     83.95 o 
   0   4   4     1023.87      950.13     14.57 o 
   1   4   4     1695.11     1869.54     21.48 o 
   2   4   4      112.23      117.22      5.39 o 
   3   4   4     4620.58     4847.17     57.03 o 
   4   4   4       41.80       21.96      3.23 o 
   5   4   4       84.64       79.68      4.32 o 
   6   4   4      562.92      580.08     15.78 o 
   7   4   4      895.11      974.65     19.12 o 
   8   4   4      135.57      207.05     10.76 o 
   9   4   4        1.37        5.19      1.89 o 
  10   4   4       35.89       29.74      2.59 o 
 -12   5   4       33.91       21.53      2.11 o 
 -11   5   4       14.64       32.16      4.05 o 
 -10   5   4       53.13       55.86      6.05 o 
  -9   5   4      102.42       76.55      5.39 o 
  -8   5   4       41.16       47.26      4.71 o 
  -7   5   4       85.85       90.11      4.98 o 
  -6   5   4        0.37        7.44      2.38 o 
  -5   5   4      647.11      607.30     27.71 o 
  -4   5   4       54.63      121.95      7.78 o 
  -3   5   4       90.01      156.77     10.41 o 
  -2   5   4     1247.99     1307.06     22.96 o 
  -1   5   4      403.26      461.18     11.93 o 
   0   5   4     1601.88     1561.74     35.63 o 
   1   5   4      192.04      268.62      9.70 o 
   2   5   4      223.49      251.76     11.14 o 
   3   5   4       20.96       55.70      9.20 o 
   4   5   4      169.46      137.92      6.64 o 
   5   5   4       34.09        9.86      1.80 o 
   6   5   4      198.06      191.79      8.65 o 
   7   5   4      171.89      146.78      9.20 o 
   8   5   4       21.74       12.50      2.32 o 
   9   5   4        2.12       12.06      1.81 o 
  10   5   4       65.19       60.47      3.56 o 
 -12   6   4       25.39       36.85      2.50 o 
 -11   6   4       12.10       15.32      2.25 o 
 -10   6   4      206.31      167.79      7.94 o 
  -9   6   4      116.48      161.84      8.18 o 
  -8   6   4        0.59        0.33      2.02 o 
  -7   6   4      187.46      211.30     13.53 o 
  -6   6   4      506.28      462.04     19.49 o 
  -5   6   4       15.05       42.49      3.45 o 
  -4   6   4        0.74        8.38      2.55 o 
  -3   6   4      701.67      690.93     51.76 o 
  -2   6   4      751.01      763.43     19.42 o 
  -1   6   4       14.33       38.96      4.23 o 
   0   6   4      379.12      450.47     37.26 o 
   1   6   4     2411.20     2702.08     71.04 o 
   2   6   4      584.66      621.75     13.29 o 
   3   6   4        1.01       25.26      2.35 o 
   4   6   4      902.91      858.46     33.73 o 
   5   6   4       85.06       76.09      7.68 o 
   6   6   4        0.04       12.01      2.09 o 
   7   6   4       18.62       15.95      2.73 o 
   8   6   4       43.54       43.31      3.26 o 
   9   6   4       61.51       49.36      3.82 o 
 -11   7   4        2.01       -0.22      0.98 o 
 -10   7   4       49.52       61.05      4.33 o 
  -9   7   4      124.98      169.07      8.38 o 
  -8   7   4        1.26        3.67      2.78 o 
  -7   7   4       97.96      106.73      9.97 o 
  -6   7   4        5.20       52.87      9.02 o 
  -5   7   4      217.86      155.28      8.07 o 
  -4   7   4      216.59      294.07     10.10 o 
  -3   7   4      594.11      710.75     12.67 o 
  -2   7   4        4.51       15.43      1.99 o 
  -1   7   4       16.08       26.85      2.87 o 
   0   7   4      815.33      786.30     24.20 o 
   1   7   4       66.61       79.29      4.22 o 
   2   7   4     1076.12     1010.39     17.74 o 
   3   7   4      103.51       99.77      5.47 o 
   4   7   4      164.50      112.05      6.37 o 
   5   7   4       31.66       47.77      4.06 o 
   6   7   4       47.65       28.49      2.70 o 
   7   7   4       54.04       33.76      3.36 o 
   8   7   4       20.75       58.59      3.39 o 
 -10   8   4        0.85        2.84      1.40 o 
  -9   8   4       10.51       13.60      2.17 o 
  -8   8   4      102.50       56.25      4.70 o 
  -7   8   4       55.82       53.32      5.90 o 
  -6   8   4        7.58        2.51      2.87 o 
  -5   8   4        8.79       28.51      4.04 o 
  -4   8   4      267.16      260.96     10.36 o 
  -3   8   4       21.89       18.27      3.11 o 
  -2   8   4       39.59       58.56      4.88 o 
  -1   8   4      550.68      548.26     15.91 o 
   0   8   4      218.16      225.15      8.17 o 
   1   8   4        2.53        2.12      1.42 o 
   2   8   4      117.15      120.19      5.95 o 
   3   8   4      406.52      401.16     15.89 o 
   4   8   4        1.71       12.11      2.50 o 
   5   8   4        1.43        6.52      1.81 o 
   6   8   4       74.28       58.52      3.57 o 
   7   8   4       68.44       47.35      3.33 o 
  -9   9   4        1.66       -0.28      1.28 o 
  -8   9   4       73.55      127.18     11.69 o 
  -7   9   4        0.00       -2.28      2.28 o 
  -6   9   4        0.72       -0.84      3.37 o 
  -5   9   4       17.32       19.03      4.65 o 
  -4   9   4       15.47       37.01      3.90 o 
  -3   9   4       28.16       23.33      3.14 o 
  -2   9   4      116.99       91.07      5.67 o 
  -1   9   4       69.33       69.51      4.50 o 
   0   9   4       42.07       42.07      3.71 o 
   1   9   4        3.02        3.37      1.48 o 
   2   9   4       67.29       85.44      6.00 o 
   3   9   4       90.06       71.42      5.14 o 
   4   9   4        2.68        4.56      1.72 o 
   5   9   4       73.61       55.48      4.71 o 
   6   9   4        7.73        7.19      2.34 o 
  -8  10   4        8.21       10.10      2.98 o 
  -7  10   4        0.26        6.12      1.44 o 
  -6  10   4       25.32       21.81      2.51 o 
  -5  10   4       76.79       99.31      6.67 o 
  -4  10   4       33.12       39.85      3.37 o 
  -3  10   4        3.30        8.14      1.56 o 
  -2  10   4       21.97       20.16      2.23 o 
  -1  10   4      213.55      195.75      7.42 o 
   0  10   4       68.95       71.91      4.73 o 
   1  10   4        5.51       -0.45      1.23 o 
   2  10   4        7.56        2.70      2.10 o 
   3  10   4       13.80        7.42      3.01 o 
   4  10   4       36.66       28.90      3.48 o 
   5  10   4        0.14        2.57      1.22 o 
  -5  11   4       13.96       14.85      1.70 o 
  -4  11   4        7.04        4.26      1.97 o 
  -3  11   4        0.58        4.60      1.58 o 
  -2  11   4        0.46        8.24      1.53 o 
  -1  11   4        7.92       14.56      1.68 o 
   0  11   4        5.16        2.27      1.10 o 
   1  11   4       17.26       24.91      2.54 o 
   2  11   4        1.77        1.74      1.38 o 
   3  11   4        8.03        5.58      1.46 o 
 -14   1   5       34.45       26.01      1.93 o 
 -13   1   5        3.89        7.78      1.34 o 
 -12   1   5        0.25       10.08      2.02 o 
 -11   1   5       31.37       46.90      3.72 o 
 -10   1   5       64.67       88.20      8.40 o 
  -9   1   5      260.20      352.78      8.75 o 
  -8   1   5      233.45      245.87     12.69 o 
  -7   1   5     1204.66     1172.97     30.45 o 
  -6   1   5      908.59      886.53     30.14 o 
  -5   1   5      438.90      471.82      8.68 o 
  -4   1   5      584.74      495.92     11.35 o 
  -3   1   5      602.46      508.34      6.29 o 
  -2   1   5      309.70      333.28      5.12 o 
  -1   1   5     3096.80     2845.38     21.89 o 
   0   1   5     2112.68     2069.55     18.00 o 
   1   1   5     1171.16     1179.94     21.71 o 
   2   1   5      952.92      964.18     17.22 o 
   3   1   5     1893.91     1861.12     34.98 o 
   4   1   5     1239.16     1181.46     28.40 o 
   5   1   5      221.98      233.59     18.37 o 
   6   1   5      319.12      372.57      9.43 o 
   7   1   5       42.74       80.55      5.22 o 
   8   1   5        3.79       11.20      1.92 o 
   9   1   5       16.23       25.93      2.67 o 
  10   1   5       58.85       64.31      4.62 o 
 -14   2   5        6.04        9.72      3.13 o 
 -13   2   5        0.09        7.75      1.70 o 
 -12   2   5        1.27        1.03      1.16 o 
 -11   2   5        1.22        3.98      2.32 o 
 -10   2   5      122.91      149.32      6.86 o 
  -9   2   5       60.03       50.02      3.65 o 
  -8   2   5       28.85       40.85      5.73 o 
  -7   2   5        2.39       21.00      5.71 o 
  -6   2   5     1465.57     1532.98     62.80 o 
  -5   2   5     1406.06     1191.70     49.20 o 
  -4   2   5      129.43       68.80      3.47 o 
  -3   2   5        8.08       87.21      4.39 o 
  -2   2   5     1315.40     1232.37     13.08 o 
  -1   2   5      415.35      511.32      6.81 o 
   0   2   5     2529.50     2728.21     61.20 o 
   1   2   5     2062.26     2459.28     19.14 o 
   2   2   5      623.93      652.05     12.41 o 
   3   2   5        0.69        8.66      1.82 o 
   4   2   5       92.24       98.82      7.77 o 
   5   2   5       27.71       72.29      5.15 o 
   6   2   5      513.68      596.93     21.68 o 
   7   2   5       12.63       19.06      3.00 o 
   8   2   5       81.51      152.69      8.00 o 
   9   2   5        0.51       10.37      2.09 o 
  10   2   5        0.10        2.89      1.39 o 
 -13   3   5        0.42        0.54      1.01 o 
 -12   3   5        8.28        5.89      1.66 o 
 -11   3   5      186.49      253.84     11.68 o 
 -10   3   5      135.61      140.14      6.13 o 
  -9   3   5        5.57       74.65      6.48 o 
  -8   3   5      177.62      149.24      7.95 o 
  -7   3   5     1625.04     1562.09     39.54 o 
  -6   3   5     1295.75     1164.36     25.95 o 
  -5   3   5      310.23      446.19     14.58 o 
  -4   3   5       10.26        2.95      1.32 o 
  -3   3   5     3540.82     3358.91     29.68 o 
  -2   3   5     8574.47     8839.74     41.36 o 
  -1   3   5     1438.07     1422.21     26.10 o 
   0   3   5      125.08      218.77      5.54 o 
   1   3   5     4641.57     4456.56     66.88 o 
   2   3   5     1320.42     1284.19     28.04 o 
   3   3   5        1.02        6.95      1.97 o 
   4   3   5      242.15      265.21     14.97 o 
   5   3   5     1621.92     1589.29     33.68 o 
   6   3   5      560.37      599.06     19.43 o 
   7   3   5      127.32      101.69      7.89 o 
   8   3   5        2.14       17.88      3.26 o 
   9   3   5       49.60       94.39      6.05 o 
  10   3   5       15.73       10.39      1.62 o 
 -13   4   5        0.48        1.14      0.91 o 
 -12   4   5       29.80       60.88     11.33 o 
 -11   4   5       16.04       25.27      2.53 o 
 -10   4   5       16.91        8.99      2.03 o 
  -9   4   5        0.35       32.09      3.72 o 
  -8   4   5      236.74      301.99     13.75 o 
  -7   4   5        2.75        6.79      2.53 o 
  -6   4   5      673.53      622.40     20.89 o 
  -5   4   5       12.12      116.05     10.12 o 
  -4   4   5     2217.95     1950.86     37.67 o 
  -3   4   5       33.89       41.66      3.72 o 
  -2   4   5     1293.67     1327.55     20.12 o 
  -1   4   5     1278.35     1415.50     25.79 o 
   0   4   5       70.95       60.99      6.95 o 
   1   4   5      132.56      148.20      6.83 o 
   2   4   5     2006.95     2148.65     40.59 o 
   3   4   5       18.85       49.08      4.51 o 
   4   4   5      768.76      766.99     14.03 o 
   5   4   5        3.43        7.22      1.88 o 
   6   4   5      204.68      250.62     17.36 o 
   7   4   5        4.52       12.11      2.61 o 
   8   4   5       10.96        4.29      1.64 o 
   9   4   5      114.25       79.48      5.14 o 
  10   4   5       21.59       34.73      3.64 o 
 -13   5   5       23.26       21.78      3.94 o 
 -12   5   5       17.42        7.75      1.95 o 
 -11   5   5        0.79        7.51      1.80 o 
 -10   5   5        5.89        4.36      2.28 o 
  -9   5   5      163.01      242.85     10.19 o 
  -8   5   5      187.79      159.94      9.25 o 
  -7   5   5        7.74       20.33      2.48 o 
  -6   5   5       61.77       53.75      6.03 o 
  -5   5   5     2419.21     2647.20     91.44 o 
  -4   5   5      896.68     1046.49     35.35 o 
  -3   5   5       20.03        8.67      2.33 o 
  -2   5   5        2.85        7.12      1.54 o 
  -1   5   5     3875.14     3954.33    151.49 o 
   0   5   5     1176.86     1199.20     56.39 o 
   1   5   5      303.29      318.54     11.31 o 
   2   5   5      176.91      221.18      9.86 o 
   3   5   5     1010.89     1041.95     38.94 o 
   4   5   5      447.39      397.91      8.97 o 
   5   5   5        1.72        2.42      1.72 o 
   6   5   5      189.52      193.51     15.60 o 
   7   5   5       89.67      115.19      5.40 o 
   8   5   5       21.07       10.23      1.91 o 
   9   5   5       10.95        2.15      1.14 o 
 -12   6   5        8.66        2.61      1.19 o 
 -11   6   5       11.07       14.30      2.60 o 
 -10   6   5       86.73      119.88      6.99 o 
  -9   6   5      134.19      107.57      6.13 o 
  -8   6   5       10.41       21.71      3.68 o 
  -7   6   5       27.15       48.53      4.93 o 
  -6   6   5      177.99      151.74      8.61 o 
  -5   6   5       99.95       77.73      4.11 o 
  -4   6   5      122.32      138.17     10.20 o 
  -3   6   5       47.45      103.75      7.49 o 
  -2   6   5     2786.25     2789.36     41.12 o 
  -1   6   5      408.33      418.68     17.54 o 
   0   6   5     1267.26     1244.26     73.69 o 
   1   6   5      165.22      241.63      7.38 o 
   2   6   5     1521.86     1548.35     24.91 o 
   3   6   5       29.46       23.28      2.32 o 
   4   6   5      646.61      599.29     17.48 o 
   5   6   5       41.10       51.26      3.78 o 
   6   6   5      247.84      255.37     18.12 o 
   7   6   5       74.13       56.64      5.23 o 
   8   6   5      362.35      440.15     25.82 o 
   9   6   5        0.00        2.77      1.08 o 
 -11   7   5        5.72       14.35      1.84 o 
 -10   7   5      155.48      156.11      7.10 o 
  -9   7   5       22.28       16.90      2.56 o 
  -8   7   5        4.68        3.70      2.45 o 
  -7   7   5      266.94      295.74     16.46 o 
  -6   7   5      633.61      646.76     62.39 o 
  -5   7   5      387.08      404.42     11.96 o 
  -4   7   5      118.48      145.65      5.49 o 
  -3   7   5     2144.56     2119.81     22.38 o 
  -2   7   5     1134.54     1325.94     26.68 o 
  -1   7   5       38.95       45.37      4.26 o 
   0   7   5       91.63       79.94      4.12 o 
   1   7   5     1781.78     1803.14     31.39 o 
   2   7   5      185.14      180.96      8.41 o 
   3   7   5      405.24      362.92     12.70 o 
   4   7   5        1.80       11.57      2.49 o 
   5   7   5      708.37      754.26     30.29 o 
   6   7   5       36.38       35.47      3.33 o 
   7   7   5       10.60        9.33      1.76 o 
   8   7   5       59.25       52.39      4.33 o 
 -10   8   5        9.29        9.24      1.78 o 
  -9   8   5        0.49        8.71      1.78 o 
  -8   8   5       21.80       49.11      4.39 o 
  -7   8   5       26.73       32.97      4.77 o 
  -6   8   5       24.75       13.93      5.75 o 
  -5   8   5       73.62       80.19      5.31 o 
  -4   8   5      427.94      460.88     12.82 o 
  -3   8   5      240.55      298.35     11.16 o 
  -2   8   5      223.46      218.42      8.67 o 
  -1   8   5        0.27        9.04      1.76 o 
   0   8   5      183.30      179.90      7.26 o 
   1   8   5      309.05      274.66      9.76 o 
   2   8   5      837.48      843.77     20.68 o 
   3   8   5       65.70       49.38      4.39 o 
   4   8   5      212.29      235.11      9.42 o 
   5   8   5       27.66       13.50      2.00 o 
   6   8   5       62.02       67.52      4.69 o 
   7   8   5       14.36       13.62      2.14 o 
  -9   9   5       17.61       11.84      3.72 o 
  -8   9   5       76.36       81.89      4.39 o 
  -7   9   5        1.00       -1.49      1.85 o 
  -6   9   5        0.70        0.98      2.84 o 
  -5   9   5      223.33      209.78     10.78 o 
  -4   9   5      118.53      111.68      6.15 o 
  -3   9   5       23.03       18.52      2.32 o 
  -2   9   5       33.08       23.19      2.81 o 
  -1   9   5      206.96      228.55      7.87 o 
   0   9   5       24.97       38.16      3.30 o 
   1   9   5       20.61       18.88      2.52 o 
   2   9   5      146.47      117.46      6.35 o 
   3   9   5      295.40      242.09     11.13 o 
   4   9   5        2.66        3.65      1.90 o 
   5   9   5        1.39       -2.17      2.17 o 
   6   9   5       72.51       54.82      4.38 o 
  -8  10   5       11.49       14.41      3.51 o 
  -7  10   5        3.93       -0.57      0.96 o 
  -6  10   5       87.07       64.72      5.79 o 
  -5  10   5       73.59       59.53      4.99 o 
  -4  10   5       12.85       15.23      2.30 o 
  -3  10   5       15.76       18.27      2.13 o 
  -2  10   5      247.48      212.59      6.87 o 
  -1  10   5        9.44       11.56      1.77 o 
   0  10   5      208.48      201.65      8.93 o 
   1  10   5        0.05        4.31      1.68 o 
   2  10   5      112.33       90.58      7.79 o 
   3  10   5       15.04        7.02      3.01 o 
   4  10   5       52.99       34.80      7.35 o 
  -5  11   5        1.04        0.48      1.44 o 
  -4  11   5        0.15        2.69      1.39 o 
  -3  11   5      117.87      105.02      5.48 o 
  -2  11   5       72.80       87.26      5.01 o 
  -1  11   5        0.99        1.22      1.04 o 
   0  11   5       11.01        9.17      2.02 o 
   1  11   5       97.93       70.64      5.17 o 
   2  11   5        0.08        1.26      1.19 o 
 -14   0   6        3.85        2.51      1.28 o 
 -13   0   6        6.80        1.98      1.79 o 
 -12   0   6       15.93        6.00      2.80 o 
 -11   0   6       29.57      112.26     10.29 o 
 -10   0   6        3.91        4.20      1.73 o 
  -9   0   6      871.33      870.61     25.58 o 
  -8   0   6     2178.93     2086.29    195.51 o 
  -7   0   6        1.12       20.31      4.35 o 
  -6   0   6      847.09      803.02     21.92 o 
  -5   0   6     6084.76     5902.72     59.08 o 
  -4   0   6      326.67      342.66      8.04 o 
  -3   0   6     2488.51     2444.02     28.70 o 
  -2   0   6     1241.71     1205.55     25.82 o 
  -1   0   6    15552.66    15000.41     59.60 o 
   0   0   6      403.31      404.83      8.84 o 
   1   0   6     1365.51     1356.42     21.59 o 
   2   0   6     5595.96     5812.94     45.69 o 
   3   0   6     6474.49     5990.91     67.03 o 
   4   0   6       70.03       72.22     11.95 o 
   5   0   6       76.31       85.90      8.68 o 
   6   0   6     2031.87     2164.42     42.44 o 
   7   0   6      194.30      229.98     13.26 o 
   8   0   6       18.43       14.82      3.33 o 
   9   0   6      128.06       80.36      4.78 o 
  10   0   6      101.60       71.99      7.28 o 
 -14   1   6        0.02       16.13      1.63 o 
 -13   1   6        2.71        1.62      1.05 o 
 -12   1   6        1.03        9.47      1.78 o 
 -11   1   6       67.65       41.94      3.63 o 
 -10   1   6       54.57       94.22      4.52 o 
  -9   1   6      429.90      377.30      8.48 o 
  -8   1   6      169.80      223.67     14.44 o 
  -7   1   6      403.20      396.32     19.69 o 
  -6   1   6      810.67      712.34     13.30 o 
  -5   1   6     1493.34     1436.47     21.93 o 
  -4   1   6     3723.34     3519.16     21.77 o 
  -3   1   6       94.31       54.51      2.62 o 
  -2   1   6     8020.38     8073.97     95.45 o 
  -1   1   6      926.58     1059.36     16.74 o 
   0   1   6     7944.16     8058.61    121.56 o 
   1   1   6      792.23      921.04     15.48 o 
   2   1   6     2916.10     2851.22     42.91 o 
   3   1   6     1237.82     1271.26     44.50 o 
   4   1   6      546.00      509.46     16.56 o 
   5   1   6      948.16     1019.91     23.65 o 
   6   1   6      723.63      845.40     17.12 o 
   7   1   6       19.61       32.84      3.63 o 
   8   1   6       91.85      131.05      6.26 o 
   9   1   6       20.27       19.99      2.23 o 
  10   1   6        0.17        9.83      2.16 o 
 -14   2   6        1.41        2.80      1.04 o 
 -13   2   6        4.40        1.02      1.19 o 
 -12   2   6       15.76       29.02      3.16 o 
 -11   2   6       33.32       72.63      5.43 o 
 -10   2   6       15.69       23.78      3.07 o 
  -9   2   6      122.37      152.76      6.10 o 
  -8   2   6       75.33       68.41      5.75 o 
  -7   2   6     1630.26     1506.68     31.49 o 
  -6   2   6      774.98      774.74     16.23 o 
  -5   2   6      356.54      299.18      8.29 o 
  -4   2   6      134.83      166.42      5.01 o 
  -3   2   6     6641.96     5846.15     42.53 o 
  -2   2   6      192.86      168.02      5.11 o 
  -1   2   6     1643.75     1744.22     19.16 o 
   0   2   6     1595.68     1522.31     22.74 o 
   1   2   6    10395.29    10457.58     56.14 o 
   2   2   6        2.74       28.45      3.32 o 
   3   2   6      737.86      684.23     23.26 o 
   4   2   6     2908.36     2796.65     43.62 o 
   5   2   6     2153.46     2173.65     33.36 o 
   6   2   6      233.78      216.94      9.11 o 
   7   2   6       23.61       40.41      3.76 o 
   8   2   6      244.23      223.59      9.62 o 
   9   2   6      103.14      149.68      7.88 o 
  10   2   6        2.81        7.95      1.91 o 
 -13   3   6        1.15       -0.69      1.10 o 
 -12   3   6        1.86        6.88      1.66 o 
 -11   3   6      138.10       93.09      5.36 o 
 -10   3   6       32.51       63.59      4.67 o 
  -9   3   6      389.70      311.20     15.09 o 
  -8   3   6      104.29       62.23      4.17 o 
  -7   3   6      460.85      365.72     15.62 o 
  -6   3   6        9.58       35.88      3.97 o 
  -5   3   6        0.81        3.00      1.24 o 
  -4   3   6     3239.52     3232.69     56.42 o 
  -3   3   6      428.52      564.01     11.06 o 
  -2   3   6     3795.94     4043.08     54.50 o 
  -1   3   6     1509.35     1640.01     30.21 o 
   0   3   6     1963.81     2008.94     47.08 o 
   1   3   6      323.49      320.27     14.80 o 
   2   3   6     1182.61     1213.80     50.97 o 
   3   3   6      468.88      446.96     17.39 o 
   4   3   6     1143.51     1085.12     30.60 o 
   5   3   6      236.42      197.53      9.42 o 
   6   3   6      444.01      481.43     14.39 o 
   7   3   6       14.08       12.75      2.89 o 
   8   3   6        1.96       12.64      2.34 o 
   9   3   6       74.66       57.83      3.29 o 
 -13   4   6        7.07        4.78      1.89 o 
 -12   4   6       31.92       21.42      2.30 o 
 -11   4   6       15.74       17.85      2.36 o 
 -10   4   6       13.18       18.93      3.20 o 
  -9   4   6      311.90      324.47     14.89 o 
  -8   4   6     1119.31      861.03     40.84 o 
  -7   4   6       24.94       42.71      4.72 o 
  -6   4   6      135.82      244.95     12.89 o 
  -5   4   6     1261.55     1048.13     29.43 o 
  -4   4   6     1049.31      901.05     22.56 o 
  -3   4   6     1849.44     1919.87     29.59 o 
  -2   4   6     1609.40     1517.56     23.23 o 
  -1   4   6     9605.67    10267.57     74.09 o 
   0   4   6      708.58      700.45     22.46 o 
   1   4   6       14.80       24.77      4.58 o 
   2   4   6     2445.59     2733.93     48.64 o 
   3   4   6     1034.69      991.93     26.54 o 
   4   4   6      129.53      160.82      7.00 o 
   5   4   6       36.92       36.77      4.32 o 
   6   4   6      321.38      320.53     12.12 o 
   7   4   6      116.15      149.35      7.26 o 
   8   4   6        1.92        6.71      1.33 o 
   9   4   6       65.75       59.03      2.90 o 
 -13   5   6       30.67       13.77      1.84 o 
 -12   5   6       12.63       18.77      3.47 o 
 -11   5   6        2.54       10.45      1.98 o 
 -10   5   6       56.18       78.64      7.38 o 
  -9   5   6       42.89       68.58      6.99 o 
  -8   5   6      125.48      116.65      7.95 o 
  -7   5   6       95.10       47.68      4.70 o 
  -6   5   6     1004.93     1091.33     41.22 o 
  -5   5   6      539.96      632.79     24.83 o 
  -4   5   6      356.04      395.23     15.69 o 
  -3   5   6      106.65       90.33      5.74 o 
  -2   5   6      476.62      486.75     12.82 o 
  -1   5   6       23.56       90.72     13.02 o 
   0   5   6     1076.71     1220.95     41.44 o 
   1   5   6      380.87      338.78     17.33 o 
   2   5   6     1064.92     1091.73     26.25 o 
   3   5   6      140.71      119.24      5.07 o 
   4   5   6      468.93      408.06     14.68 o 
   5   5   6      213.73      171.48     10.18 o 
   6   5   6       74.90       93.82      7.36 o 
   7   5   6      344.82      272.73      6.97 o 
   8   5   6       10.40        3.17      1.23 o 
   9   5   6        2.42        3.64      1.90 o 
 -12   6   6        8.10        5.99      1.40 o 
 -11   6   6        7.24        6.59      1.44 o 
 -10   6   6       33.09       25.99      3.50 o 
  -9   6   6        1.45        6.91      2.36 o 
  -8   6   6        1.50        9.44      3.20 o 
  -7   6   6      264.79      221.00     17.99 o 
  -6   6   6      289.52      340.44     17.14 o 
  -5   6   6      102.49      127.91      5.61 o 
  -4   6   6       89.18      115.28      5.09 o 
  -3   6   6     2294.25     2413.22     32.18 o 
  -2   6   6      138.96      188.59      7.93 o 
  -1   6   6      186.73      204.84      7.25 o 
   0   6   6      457.97      563.22      9.89 o 
   1   6   6      749.85      764.84     11.82 o 
   2   6   6       19.72       29.14      2.79 o 
   3   6   6       87.80       88.85      6.16 o 
   4   6   6      666.89      648.89     26.46 o 
   5   6   6      130.64      141.48      7.22 o 
   6   6   6       14.01       19.26      2.49 o 
   7   6   6       16.60       22.72      2.63 o 
   8   6   6      168.26      129.02      7.33 o 
 -11   7   6       22.33        6.34      1.65 o 
 -10   7   6       26.81       37.46      3.65 o 
  -9   7   6        9.72       10.06      2.59 o 
  -8   7   6        2.91       15.98      3.39 o 
  -7   7   6      227.27      206.80      9.33 o 
  -6   7   6        9.63       16.57      3.22 o 
  -5   7   6        2.73       25.11      3.00 o 
  -4   7   6      346.88      311.76     11.60 o 
  -3   7   6      155.52      190.47      7.94 o 
  -2   7   6      359.80      409.87     12.30 o 
  -1   7   6      497.12      538.48     12.57 o 
   0   7   6       20.73       37.84      3.33 o 
   1   7   6        4.25        8.29      1.62 o 
   2   7   6       28.42       25.58      3.46 o 
   3   7   6      151.69       88.23      6.69 o 
   4   7   6       20.79       12.90      2.84 o 
   5   7   6       94.36       56.62      7.32 o 
   6   7   6        2.28        2.72      1.54 o 
   7   7   6        4.38       16.70      2.99 o 
 -10   8   6        0.72        1.02      0.90 o 
  -9   8   6       54.46       34.42      3.73 o 
  -8   8   6      127.24      120.42      9.84 o 
  -7   8   6       57.03       67.10      6.59 o 
  -6   8   6       21.48       10.80      2.86 o 
  -5   8   6      157.68      150.58      8.19 o 
  -4   8   6      319.13      340.68     10.18 o 
  -3   8   6       22.70       23.09      3.14 o 
  -2   8   6       11.00       50.30      4.78 o 
  -1   8   6       18.19       22.90      3.10 o 
   0   8   6       75.47       59.55      5.44 o 
   1   8   6        1.32        6.31      2.67 o 
   2   8   6       69.37       61.19      5.68 o 
   3   8   6       82.24       66.61      5.66 o 
   4   8   6        7.99       13.36      2.53 o 
   5   8   6       87.29      101.92      5.72 o 
   6   8   6       90.26       65.64      3.86 o 
  -9   9   6        1.26        4.07      1.66 o 
  -8   9   6        7.93       44.38      5.72 o 
  -7   9   6        0.48        0.42      2.64 o 
  -6   9   6       61.60       68.88      5.24 o 
  -5   9   6      198.84      213.61     11.54 o 
  -4   9   6       37.35       49.88      3.94 o 
  -3   9   6       17.23       25.28      2.43 o 
  -2   9   6       52.01       64.87      4.65 o 
  -1   9   6       88.88      102.35      6.13 o 
   0   9   6      118.76      102.99      6.09 o 
   1   9   6       33.59       19.60      3.54 o 
   2   9   6        0.46        5.04      2.57 o 
   3   9   6       11.53       16.44      3.99 o 
   4   9   6       40.00       32.33      4.33 o 
   5   9   6       24.46       11.66      2.02 o 
  -7  10   6        0.65        1.70      1.45 o 
  -6  10   6        6.24        3.40      1.96 o 
  -5  10   6       13.46       12.71      1.85 o 
  -4  10   6       30.12       28.95      3.72 o 
  -3  10   6       24.51       31.81      3.76 o 
  -2  10   6       49.21       54.29      4.63 o 
  -1  10   6      101.56       93.37      6.26 o 
   0  10   6       63.79       63.68      7.49 o 
   1  10   6        8.53        5.79      2.40 o 
   2  10   6        3.69        7.65      2.60 o 
   3  10   6       26.86       16.40      2.84 o 
  -4  11   6        7.03        0.76      1.32 o 
  -3  11   6       13.85       12.50      2.87 o 
  -2  11   6        6.48        6.62      2.69 o 
  -1  11   6        4.55        2.72      1.23 o 
   0  11   6        9.57       10.27      2.46 o 
   1  11   6        2.11        4.35      1.75 o 
 -14   1   7        1.58        2.24      0.79 o 
 -13   1   7        1.04        2.10      1.14 o 
 -12   1   7        1.82       -0.86      1.56 o 
 -11   1   7       10.69       30.41      3.89 o 
 -10   1   7      271.68      258.12      6.98 o 
  -9   1   7      353.16      403.75     14.22 o 
  -8   1   7      270.64      204.99     26.94 o 
  -7   1   7       14.98       21.27      4.98 o 
  -6   1   7      225.86      242.20      9.66 o 
  -5   1   7     1285.47     1254.95     17.97 o 
  -4   1   7      785.44      917.28     23.37 o 
  -3   1   7       82.36       79.65      5.16 o 
  -2   1   7        0.94       27.43      2.23 o 
  -1   1   7     1873.46     1760.10     26.48 o 
   0   1   7     1816.34     1862.83     17.54 o 
   1   1   7      570.69      535.23     10.51 o 
   2   1   7      975.69      917.48     33.91 o 
   3   1   7     1976.84     1767.25    144.79 o 
   4   1   7      671.28      581.67     29.08 o 
   5   1   7       12.55       24.73      3.09 o 
   6   1   7       43.77       58.55      4.79 o 
   7   1   7      255.96      320.62     10.55 o 
   8   1   7       89.33       89.36     11.43 o 
   9   1   7       17.36       18.33      1.83 o 
 -14   2   7       16.31       25.68      2.36 o 
 -13   2   7        6.05        3.64      1.24 o 
 -12   2   7       19.68        8.37      1.52 o 
 -11   2   7        5.09       10.77      2.22 o 
 -10   2   7        2.88       32.20      3.20 o 
  -9   2   7       12.52        5.62      1.52 o 
  -8   2   7       23.36       23.21      2.20 o 
  -7   2   7       51.76       88.33      6.21 o 
  -6   2   7       86.41       61.79      4.28 o 
  -5   2   7       42.60       34.90      2.72 o 
  -4   2   7      302.90      328.00      7.79 o 
  -3   2   7       37.21      176.70      6.23 o 
  -2   2   7       22.51       56.68      3.52 o 
  -1   2   7      227.03      249.68      8.37 o 
   0   2   7      145.29      134.88      5.89 o 
   1   2   7      137.70      194.37     11.89 o 
   2   2   7      453.87      441.72     19.37 o 
   3   2   7       20.55       28.49      5.75 o 
   4   2   7        7.62       14.40      1.89 o 
   5   2   7       17.47       30.71      3.85 o 
   6   2   7        0.86        2.40      1.53 o 
   7   2   7       38.64       37.43      3.44 o 
   8   2   7        6.49       26.72      4.03 o 
   9   2   7        0.05        1.75      1.14 o 
 -13   3   7        5.82        2.98      1.17 o 
 -12   3   7       33.01       52.59      5.29 o 
 -11   3   7      367.34      483.64     14.30 o 
 -10   3   7       16.99       26.49      3.15 o 
  -9   3   7        0.61       11.10      2.32 o 
  -8   3   7        8.92       36.72      2.80 o 
  -7   3   7      628.30      597.12     19.05 o 
  -6   3   7      436.65      441.45     14.65 o 
  -5   3   7       12.02       34.23      2.94 o 
  -4   3   7      560.60      553.17     10.76 o 
  -3   3   7     3219.49     3101.34     34.43 o 
  -2   3   7      909.07      946.78     16.75 o 
  -1   3   7       57.28       54.42      6.07 o 
   0   3   7     1534.03     1496.64     32.69 o 
   1   3   7     1626.65     1647.01     48.10 o 
   2   3   7      653.07      712.94     31.70 o 
   3   3   7       21.10       16.45      3.07 o 
   4   3   7       39.98       38.27      3.75 o 
   5   3   7       21.38       42.78      4.02 o 
   6   3   7       76.94       78.87      9.84 o 
   7   3   7       37.63       26.37      3.13 o 
   8   3   7      240.09      254.98     16.38 o 
   9   3   7       68.05       87.18      4.77 o 
 -13   4   7        0.06        2.38      1.34 o 
 -12   4   7        0.21       13.55      2.25 o 
 -11   4   7       18.99       19.82      2.70 o 
 -10   4   7        2.60        5.40      1.85 o 
  -9   4   7       25.08       27.64      3.77 o 
  -8   4   7      658.53      719.50     36.28 o 
  -7   4   7      123.11      124.02      7.18 o 
  -6   4   7       75.39       59.21      6.11 o 
  -5   4   7      142.89      146.55      8.94 o 
  -4   4   7     1617.26     1433.00     25.98 o 
  -3   4   7      187.23      154.40      7.28 o 
  -2   4   7      630.07      637.95     19.04 o 
  -1   4   7       60.17       82.85      6.03 o 
   0   4   7     1263.14     1366.98     33.22 o 
   1   4   7       60.33       67.32      6.25 o 
   2   4   7      395.65      399.43      9.06 o 
   3   4   7      944.75      952.36     26.40 o 
   4   4   7       32.87       29.35      3.18 o 
   5   4   7      448.49      500.13     21.16 o 
   6   4   7      172.18      243.15      9.02 o 
   7   4   7       18.90       27.95      3.28 o 
   8   4   7        1.40        7.70      1.14 o 
 -13   5   7       20.68       22.18      2.13 o 
 -12   5   7       23.88        7.52      1.96 o 
 -11   5   7       14.31       57.58      4.73 o 
 -10   5   7       90.02       96.08      6.41 o 
  -9   5   7      326.54      281.88     12.06 o 
  -8   5   7       51.64       26.31      3.39 o 
  -7   5   7      206.86      247.69     10.02 o 
  -6   5   7       26.23       16.01      1.92 o 
  -5   5   7     2606.64     2664.02     45.31 o 
  -4   5   7      626.01      652.05     16.37 o 
  -3   5   7      322.29      303.99     10.72 o 
  -2   5   7       84.09       44.83      4.62 o 
  -1   5   7     4407.29     4689.17    245.73 o 
   0   5   7       20.18       55.50      4.96 o 
   1   5   7      139.37      117.16      4.44 o 
   2   5   7      543.93      639.45     19.24 o 
   3   5   7     1999.45     1793.53     31.85 o 
   4   5   7       92.63       53.61      4.79 o 
   5   5   7        2.60        4.80      1.80 o 
   6   5   7      266.52      296.20     13.80 o 
   7   5   7      121.98       95.45      3.85 o 
   8   5   7       21.72       14.68      1.39 o 
 -12   6   7        2.88        1.36      0.95 o 
 -11   6   7        1.99       16.63      2.35 o 
 -10   6   7        7.69       36.90      4.28 o 
  -9   6   7        2.34        4.75      2.36 o 
  -8   6   7       36.30       33.03      4.09 o 
  -7   6   7      137.68      177.93     10.80 o 
  -6   6   7      316.83      339.47     13.10 o 
  -5   6   7      152.11      184.26      6.38 o 
  -4   6   7      123.15      124.85      4.75 o 
  -3   6   7      147.26      161.62      6.40 o 
  -2   6   7       46.44       48.82      3.11 o 
  -1   6   7      588.76      596.53     14.97 o 
   0   6   7      465.87      524.82      9.47 o 
   1   6   7      142.30      127.93      5.56 o 
   2   6   7      517.53      583.49     15.65 o 
   3   6   7       56.73       47.63      4.10 o 
   4   6   7       75.24       74.15      5.64 o 
   5   6   7       24.98       42.15      3.87 o 
   6   6   7       19.66       35.70      3.57 o 
   7   6   7      292.94      243.36     11.71 o 
 -11   7   7       16.72       29.52      2.10 o 
 -10   7   7       36.83       32.28      3.39 o 
  -9   7   7        6.42        0.82      1.66 o 
  -8   7   7       51.87       65.29      7.56 o 
  -7   7   7      565.07      593.77     31.82 o 
  -6   7   7      198.44      221.54     10.17 o 
  -5   7   7       77.76       63.68      4.91 o 
  -4   7   7      181.12      191.05      8.21 o 
  -3   7   7      598.06      644.95     15.64 o 
  -2   7   7       44.65       67.89      5.12 o 
  -1   7   7      606.94      665.66     15.65 o 
   0   7   7      109.45      122.30      6.98 o 
   1   7   7      625.37      651.61     18.15 o 
   2   7   7        2.94        5.65      2.34 o 
   3   7   7        4.83        7.79      2.20 o 
   4   7   7      480.49      457.76     19.38 o 
   5   7   7      174.46      232.83     13.30 o 
   6   7   7        5.07        1.43      1.18 o 
 -10   8   7        0.17        2.47      1.08 o 
  -9   8   7        9.88        4.23      1.88 o 
  -8   8   7      177.30      147.42     11.35 o 
  -7   8   7       64.12       39.54      5.51 o 
  -6   8   7        5.90       14.19      3.18 o 
  -5   8   7       14.39        9.10      2.25 o 
  -4   8   7      365.74      410.49     13.86 o 
  -3   8   7       60.56       44.80      4.15 o 
  -2   8   7      476.84      480.54     15.01 o 
  -1   8   7      203.52      170.14      7.85 o 
   0   8   7      649.05      704.19     26.73 o 
   1   8   7       59.36       38.82      4.65 o 
   2   8   7      170.30      161.92      9.99 o 
   3   8   7      144.07      110.24      7.92 o 
   4   8   7       43.52       41.21      4.20 o 
   5   8   7      217.36      222.55      8.26 o 
  -9   9   7       53.90       49.76      3.92 o 
  -8   9   7       14.22        7.11      2.25 o 
  -7   9   7       29.89       41.25      6.33 o 
  -6   9   7       18.81        7.69      2.67 o 
  -5   9   7      541.25      524.72     16.29 o 
  -4   9   7       51.00       56.39      4.75 o 
  -3   9   7       29.61       30.81      3.46 o 
  -2   9   7      233.48      205.27      9.36 o 
  -1   9   7      672.18      695.34     23.47 o 
   0   9   7       17.37       23.15      3.50 o 
   1   9   7      144.05      148.37      9.23 o 
   2   9   7      145.42      124.69      8.43 o 
   3   9   7      323.44      270.46     12.54 o 
   4   9   7       15.87       12.09      2.05 o 
  -7  10   7        2.15        4.94      1.50 o 
  -6  10   7       83.14      101.05     19.24 o 
  -5  10   7       31.35       48.07      4.68 o 
  -4  10   7        0.72        3.79      1.62 o 
  -3  10   7       40.99       32.33      3.56 o 
  -2  10   7       92.43      111.79      6.38 o 
  -1  10   7       60.74       35.07      3.65 o 
   0  10   7      102.56       95.53      9.14 o 
   1  10   7      105.57       77.97      4.57 o 
   2  10   7       35.91       36.37      3.31 o 
  -3  11   7       31.34       35.74      5.02 o 
  -2  11   7        0.91       -1.81      1.81 o 
 -14   0   8        2.00       10.21      1.92 o 
 -13   0   8       13.18       12.70      3.16 o 
 -12   0   8       61.11       23.17      4.94 o 
 -11   0   8        3.08        3.42      2.24 o 
 -10   0   8      144.17      165.49      8.96 o 
  -9   0   8      352.95      337.18     14.04 o 
  -8   0   8       79.21       60.15      5.91 o 
  -7   0   8      149.06      184.49     17.82 o 
  -6   0   8     1148.20     1011.60     43.60 o 
  -5   0   8     3111.98     2934.38     71.68 o 
  -4   0   8      350.52      365.27     13.23 o 
  -3   0   8     2141.18     2048.99     30.67 o 
  -2   0   8     2678.24     2605.79     34.38 o 
  -1   0   8     6477.36     6200.97     62.62 o 
   0   0   8      760.48      810.99     18.28 o 
   1   0   8      108.38       80.77      7.52 o 
   2   0   8     7457.91     6895.18    108.07 o 
   3   0   8     2878.83     2601.95     48.85 o 
   4   0   8      525.37      455.73     29.11 o 
   5   0   8      158.46      157.96     11.60 o 
   6   0   8     1562.02     1680.22     40.63 o 
   7   0   8       48.62       81.56      5.65 o 
   8   0   8        2.15        3.53      1.64 o 
 -14   1   8       14.50       23.21      2.67 o 
 -13   1   8        5.98        4.46      1.52 o 
 -12   1   8        0.34        5.07      2.04 o 
 -11   1   8       35.44       23.55      3.17 o 
 -10   1   8       40.03       71.77      4.26 o 
  -9   1   8       31.21       38.63      3.07 o 
  -8   1   8      283.03      261.76     11.79 o 
  -7   1   8        0.36        5.08      2.44 o 
  -6   1   8     1909.98     1791.15     72.31 o 
  -5   1   8      159.66      167.07      8.66 o 
  -4   1   8     4541.56     4751.03     47.19 o 
  -3   1   8      844.52      751.05     16.63 o 
  -2   1   8     4479.06     4378.03     63.07 o 
  -1   1   8     2860.76     2805.27     30.68 o 
   0   1   8     2141.92     2120.97     27.37 o 
   1   1   8     2144.33     2143.73     39.30 o 
   2   1   8      954.52      836.05     31.44 o 
   3   1   8     2425.90     2261.42     60.54 o 
   4   1   8      828.45      703.64     25.61 o 
   5   1   8      123.88      179.61      7.04 o 
   6   1   8       30.51       45.96      3.72 o 
   7   1   8      163.27      202.30      6.51 o 
   8   1   8        0.05        7.46      1.55 o 
 -14   2   8        2.20       -0.77      1.86 o 
 -13   2   8        0.38        1.17      0.91 o 
 -12   2   8        1.34        5.83      1.55 o 
 -11   2   8      139.47      149.76      7.45 o 
 -10   2   8      162.87      148.05      6.48 o 
  -9   2   8        0.20        1.34      1.50 o 
  -8   2   8      150.74      173.86      7.55 o 
  -7   2   8     1681.81     1572.92     35.35 o 
  -6   2   8        1.59       13.92      2.28 o 
  -5   2   8      488.98      517.93     14.07 o 
  -4   2   8     1111.20     1007.01     16.05 o 
  -3   2   8     6082.08     5639.99     48.87 o 
  -2   2   8      155.23      205.44      8.39 o 
  -1   2   8      221.22      215.21      9.78 o 
   0   2   8     5129.28     5476.82     40.00 o 
   1   2   8     3199.50     3211.93     66.02 o 
   2   2   8      658.59      779.26     16.51 o 
   3   2   8       47.27       35.02      3.02 o 
   4   2   8      704.54      653.74     15.54 o 
   5   2   8       52.53       53.79      4.09 o 
   6   2   8        7.52       11.80      2.30 o 
   7   2   8      183.92      151.29      5.65 o 
   8   2   8      204.80      241.03      7.81 o 
 -13   3   8        0.15        3.83      1.47 o 
 -12   3   8       35.66       26.41      2.50 o 
 -11   3   8       10.83       10.02      1.95 o 
 -10   3   8      103.82      100.97      5.51 o 
  -9   3   8        3.83        5.31      1.72 o 
  -8   3   8      305.87      232.59     11.56 o 
  -7   3   8       64.53       72.08      3.83 o 
  -6   3   8      451.32      492.79     12.78 o 
  -5   3   8      340.38      283.38      8.41 o 
  -4   3   8     1636.98     1671.65     21.95 o 
  -3   3   8      180.47      243.42     10.48 o 
  -2   3   8      864.06      922.64     25.60 o 
  -1   3   8     2231.51     2368.72     63.42 o 
   0   3   8     1062.34     1098.99     45.54 o 
   1   3   8      919.10      979.64     32.96 o 
   2   3   8      543.76      493.24     12.07 o 
   3   3   8      789.97      772.63     18.25 o 
   4   3   8       58.78       46.95      5.53 o 
   5   3   8      400.08      409.58     11.93 o 
   6   3   8        0.54        3.21      1.30 o 
   7   3   8       44.66       31.74      3.09 o 
   8   3   8        3.04        7.99      1.35 o 
 -13   4   8        3.90        6.28      1.75 o 
 -12   4   8        2.74        6.25      1.57 o 
 -11   4   8       60.70       91.90      5.22 o 
 -10   4   8        8.00       25.41      3.80 o 
  -9   4   8       67.75       75.22      5.81 o 
  -8   4   8      113.44      140.72     11.20 o 
  -7   4   8       18.56       20.31      1.96 o 
  -6   4   8      129.06      128.73      4.25 o 
  -5   4   8     1813.06     1744.24     41.12 o 
  -4   4   8      124.49      117.68      7.76 o 
  -3   4   8       64.83       87.60      7.78 o 
  -2   4   8     3415.81     3377.40     62.70 o 
  -1   4   8     2100.09     2173.78     42.51 o 
   0   4   8       84.22      104.85      8.32 o 
   1   4   8        5.02       12.81      1.82 o 
   2   4   8     2134.96     2186.79     71.72 o 
   3   4   8      127.79      141.23      7.51 o 
   4   4   8      159.07      100.37      7.59 o 
   5   4   8       99.62       96.15      6.08 o 
   6   4   8      605.55      696.60     16.59 o 
   7   4   8       22.31       21.79      2.21 o 
   8   4   8        0.01       -1.31      1.31 o 
 -13   5   8        9.53        2.67      3.36 o 
 -12   5   8       36.63       32.41      3.68 o 
 -11   5   8      114.62       77.81      4.34 o 
 -10   5   8       98.78      104.55      7.10 o 
  -9   5   8      302.97      256.75     10.22 o 
  -8   5   8       40.68       48.98      4.97 o 
  -7   5   8       95.47      103.83      8.87 o 
  -6   5   8      878.81      907.06     13.14 o 
  -5   5   8       22.77       70.31      3.68 o 
  -4   5   8     1044.55     1150.06     21.81 o 
  -3   5   8      699.91      676.75     12.82 o 
  -2   5   8      523.13      629.46     11.62 o 
  -1   5   8       17.41       26.21      2.59 o 
   0   5   8       76.17      108.37      5.03 o 
   1   5   8     1119.94     1030.96     34.52 o 
   2   5   8      208.25      209.35     10.76 o 
   3   5   8      468.36      377.21     13.66 o 
   4   5   8        5.30        2.76      2.09 o 
   5   5   8      113.88       64.72      8.23 o 
   6   5   8       68.28       59.53      3.43 o 
   7   5   8       68.34       35.82      2.14 o 
 -12   6   8        2.30        0.96      0.88 o 
 -11   6   8       28.88       11.71      2.07 o 
 -10   6   8      102.26       92.35      7.37 o 
  -9   6   8        0.61        1.44      1.96 o 
  -8   6   8        1.34       18.84      3.29 o 
  -7   6   8      385.85      288.77     15.93 o 
  -6   6   8      337.75      336.33     14.84 o 
  -5   6   8      149.11      180.86      7.85 o 
  -4   6   8       10.28       53.68      4.05 o 
  -3   6   8      795.47      851.41     17.16 o 
  -2   6   8      104.88       94.94      4.88 o 
  -1   6   8       25.89       28.93      3.16 o 
   0   6   8      786.01      859.58     26.46 o 
   1   6   8      426.06      442.54     14.73 o 
   2   6   8        6.72       15.87      2.55 o 
   3   6   8      163.11      159.52      8.81 o 
   4   6   8      400.13      351.94     13.53 o 
   5   6   8       15.17       21.63      2.47 o 
   6   6   8        0.19       -0.25      1.23 o 
 -11   7   8        8.53        9.18      1.37 o 
 -10   7   8        1.48       15.45      2.53 o 
  -9   7   8       13.39       17.98      2.30 o 
  -8   7   8      151.04      162.91     10.93 o 
  -7   7   8      220.66      225.99     10.00 o 
  -6   7   8       11.08        6.34      2.45 o 
  -5   7   8        0.80       -0.15      1.92 o 
  -4   7   8        1.32        7.20      1.91 o 
  -3   7   8        8.42       42.70      4.69 o 
  -2   7   8       26.75       41.41      4.62 o 
  -1   7   8      146.52      129.36      6.95 o 
   0   7   8       64.55       74.89      6.63 o 
   1   7   8       47.09       56.06      5.87 o 
   2   7   8       22.16       14.93      2.74 o 
   3   7   8       22.44       10.57      4.08 o 
   4   7   8      159.16      138.90      8.23 o 
   5   7   8      156.09      105.36      5.78 o 
   6   7   8       36.86       31.07      3.64 o 
 -10   8   8        1.15        2.30      1.12 o 
  -9   8   8       37.13       19.49      3.21 o 
  -8   8   8       53.98       72.34      6.23 o 
  -7   8   8      116.69      133.55      8.67 o 
  -6   8   8      168.05      178.08      9.42 o 
  -5   8   8       94.04      138.10      7.70 o 
  -4   8   8      129.56      165.96      8.30 o 
  -3   8   8       50.04       51.71      4.80 o 
  -2   8   8       68.60       83.68      6.74 o 
  -1   8   8        0.42        1.56      1.75 o 
   0   8   8        1.01        0.53      2.45 o 
   1   8   8      128.44      134.77      7.52 o 
   2   8   8      212.21      166.64     11.21 o 
   3   8   8        2.88        5.17      1.71 o 
   4   8   8       13.20       15.81      2.17 o 
   5   8   8      108.15       82.44      5.09 o 
  -9   9   8       14.49       12.15      2.68 o 
  -8   9   8        7.67        9.84      2.16 o 
  -7   9   8       12.41       17.38      2.86 o 
  -6   9   8       86.96       63.29      4.76 o 
  -5   9   8      137.95      172.53      8.31 o 
  -4   9   8        1.65        0.93      1.38 o 
  -3   9   8        2.16        3.67      1.58 o 
  -2   9   8       50.49       55.74      4.47 o 
  -1   9   8       42.52       67.74      5.40 o 
   0   9   8       54.61       46.54      3.97 o 
   1   9   8       17.78        7.88      2.17 o 
   2   9   8       40.93       35.91      4.82 o 
   3   9   8       19.86        2.97      2.19 o 
  -6  10   8       19.47       27.19      6.98 o 
  -5  10   8        6.92       10.22      2.23 o 
  -4  10   8        6.36       16.45      3.21 o 
  -3  10   8       35.02       22.83      2.80 o 
  -2  10   8       17.35        9.11      1.85 o 
  -1  10   8        4.71        6.40      1.97 o 
   0  10   8        9.77       10.24      1.88 o 
   1  10   8        3.14        7.09      1.69 o 
 -14   1   9        6.26       10.52      1.55 o 
 -13   1   9       30.19       34.17      3.25 o 
 -12   1   9       30.81       25.00      3.14 o 
 -11   1   9        0.07       24.66      2.86 o 
 -10   1   9       15.15       22.70      2.57 o 
  -9   1   9      100.42       82.87      4.99 o 
  -8   1   9       41.54       63.80      3.48 o 
  -7   1   9       57.32       51.13      4.55 o 
  -6   1   9      365.66      416.97     20.85 o 
  -5   1   9      160.12      150.34      9.98 o 
  -4   1   9      120.03      162.51     10.15 o 
  -3   1   9      729.38      728.61     15.38 o 
  -2   1   9     1567.45     1535.66     21.77 o 
  -1   1   9      945.12      925.33     13.98 o 
   0   1   9      548.50      590.81     13.66 o 
   1   1   9      576.13      553.37     11.54 o 
   2   1   9       15.13       15.50      2.13 o 
   3   1   9        4.00        4.86      1.57 o 
   4   1   9       67.48       68.25      4.72 o 
   5   1   9      222.98      275.17      8.62 o 
   6   1   9      352.40      383.47     15.87 o 
   7   1   9      110.90      108.98      4.12 o 
   8   1   9       75.98       81.85      5.13 o 
 -14   2   9       10.16       12.47      4.90 o 
 -13   2   9        0.26        0.43      0.95 o 
 -12   2   9        0.90       -0.17      1.42 o 
 -11   2   9        0.08       32.39      3.33 o 
 -10   2   9       25.80       54.50      3.96 o 
  -9   2   9        7.70        9.65      2.25 o 
  -8   2   9        0.17        3.17      1.47 o 
  -7   2   9        5.39       87.91      4.08 o 
  -6   2   9        3.29        4.54      1.29 o 
  -5   2   9        2.32        3.29      1.47 o 
  -4   2   9        7.83       35.07      3.66 o 
  -3   2   9      567.09      496.13     14.92 o 
  -2   2   9      322.45      285.51      8.94 o 
  -1   2   9       35.65       46.33      4.00 o 
   0   2   9       14.02       19.52      4.17 o 
   1   2   9      201.55      216.70      6.83 o 
   2   2   9      196.69      208.67      7.79 o 
   3   2   9     1007.48      870.79     19.15 o 
   4   2   9        6.99        6.67      1.84 o 
   5   2   9        2.91        6.58      1.47 o 
   6   2   9        0.13        3.41      1.11 o 
   7   2   9        0.93       12.66      1.94 o 
   8   2   9        0.02        8.41      1.37 o 
 -13   3   9        1.91        1.73      1.72 o 
 -12   3   9       41.39       51.08      3.53 o 
 -11   3   9       59.82       73.39      3.99 o 
 -10   3   9        0.56       14.55      2.40 o 
  -9   3   9       11.63        6.91      1.71 o 
  -8   3   9      208.95      228.16     10.80 o 
  -7   3   9     1264.70     1301.83     33.68 o 
  -6   3   9       41.53      102.60      4.17 o 
  -5   3   9       13.96        9.64      1.96 o 
  -4   3   9      719.79      699.18     18.67 o 
  -3   3   9     1232.86     1224.70     29.97 o 
  -2   3   9      138.98      197.53     12.53 o 
  -1   3   9      130.38      139.85      8.43 o 
   0   3   9     1773.13     1687.64     37.58 o 
   1   3   9     1294.00     1296.29     17.02 o 
   2   3   9        0.51        7.20      2.74 o 
   3   3   9      106.19       92.09      6.38 o 
   4   3   9      744.97      739.73     21.98 o 
   5   3   9      390.18      356.86      9.59 o 
   6   3   9        1.78        6.30      1.33 o 
   7   3   9       64.61       63.11      4.05 o 
 -13   4   9        6.68        4.38      1.98 o 
 -12   4   9        0.08        5.44      1.42 o 
 -11   4   9       82.72       36.95      3.03 o 
 -10   4   9        1.75        4.95      1.60 o 
  -9   4   9       17.01       40.13      4.11 o 
  -8   4   9      118.76       91.56      6.28 o 
  -7   4   9        9.84       12.92      2.22 o 
  -6   4   9        4.98       17.27      1.54 o 
  -5   4   9       33.78      128.50      5.34 o 
  -4   4   9       46.18       59.15      3.72 o 
  -3   4   9      259.38      223.80      9.93 o 
  -2   4   9       69.00      114.21      6.15 o 
  -1   4   9      775.25      785.72     12.50 o 
   0   4   9      649.19      660.37     12.25 o 
   1   4   9      153.53      170.01      8.72 o 
   2   4   9       30.82       16.91      3.06 o 
   3   4   9      513.77      485.31     15.22 o 
   4   4   9        1.25        1.68      1.70 o 
   5   4   9      208.65      263.02     14.03 o 
   6   4   9       33.80       47.28      5.39 o 
   7   4   9       78.41      120.51      5.84 o 
 -12   5   9        0.13        5.40      1.55 o 
 -11   5   9        4.44        5.96      1.46 o 
 -10   5   9       82.99      136.97      7.87 o 
  -9   5   9      161.28      174.86     10.02 o 
  -8   5   9      150.70      108.59      8.34 o 
  -7   5   9       41.95       42.04      5.25 o 
  -6   5   9      248.42      299.57      9.03 o 
  -5   5   9      465.36      483.44      9.85 o 
  -4   5   9       72.86       92.66      4.48 o 
  -3   5   9      554.77      647.76     14.32 o 
  -2   5   9      635.45      632.16     11.45 o 
  -1   5   9     1108.46     1227.45     24.76 o 
   0   5   9        1.27        6.46      1.94 o 
   1   5   9       37.04       32.67      3.45 o 
   2   5   9      808.96      801.27     20.65 o 
   3   5   9      215.85      211.15     10.34 o 
   4   5   9       97.43       94.94      8.03 o 
   5   5   9       43.01       43.46      3.24 o 
   6   5   9      220.30      233.56      9.95 o 
 -12   6   9        0.48        0.77      1.27 o 
 -11   6   9        7.22       15.70      2.18 o 
 -10   6   9      255.56      353.33     15.00 o 
  -9   6   9       57.22       38.28      3.92 o 
  -8   6   9        2.89        1.69      1.92 o 
  -7   6   9      194.49      221.66     15.19 o 
  -6   6   9      133.65      183.96      9.38 o 
  -5   6   9      293.22      232.30      8.02 o 
  -4   6   9      156.93      189.20      7.52 o 
  -3   6   9      511.58      499.64     15.77 o 
  -2   6   9       10.01       26.03      2.85 o 
  -1   6   9      193.76      176.97      7.79 o 
   0   6   9       57.54       70.74      4.91 o 
   1   6   9      483.25      497.33     12.97 o 
   2   6   9        8.93        7.79      2.11 o 
   3   6   9      400.79      331.20     11.47 o 
   4   6   9       48.45       45.38      3.41 o 
   5   6   9       99.65      117.88      4.99 o 
   6   6   9        5.79        3.39      3.53 o 
 -11   7   9       56.80       29.10      3.23 o 
 -10   7   9        2.85       23.72      4.06 o 
  -9   7   9        1.45        5.81      1.74 o 
  -8   7   9       85.45       67.28      5.14 o 
  -7   7   9      331.99      307.62     17.41 o 
  -6   7   9        0.49        5.49      1.98 o 
  -5   7   9        0.60        0.01      1.80 o 
  -4   7   9      433.31      471.69     13.86 o 
  -3   7   9     1451.76     1536.95     34.81 o 
  -2   7   9       54.19       60.19      5.73 o 
  -1   7   9      119.64      138.74      7.66 o 
   0   7   9      786.61      810.85     41.17 o 
   1   7   9      311.44      316.29     17.08 o 
   2   7   9       93.07       95.62      9.34 o 
   3   7   9        0.38        2.17      2.23 o 
   4   7   9      348.30      361.98     12.40 o 
   5   7   9       62.41       49.64      4.36 o 
 -10   8   9        0.46        1.11      0.88 o 
  -9   8   9       12.80       20.49      3.99 o 
  -8   8   9       84.33       94.18      7.27 o 
  -7   8   9       25.19       18.49      3.21 o 
  -6   8   9        5.50        8.84      2.43 o 
  -5   8   9       80.77       56.74      4.91 o 
  -4   8   9      195.19      231.22      9.49 o 
  -3   8   9       28.76       19.61      3.17 o 
  -2   8   9        2.90        9.50      2.16 o 
  -1   8   9      186.32      155.16      8.07 o 
   0   8   9      106.27      121.29      7.32 o 
   1   8   9      158.29      130.78      6.75 o 
   2   8   9       35.37       46.25      6.51 o 
   3   8   9       35.20       27.71      3.78 o 
   4   8   9        0.44       -1.34      1.34 o 
  -8   9   9       16.45       15.70      2.74 o 
  -7   9   9        1.55        0.01      1.31 o 
  -6   9   9      145.85      123.80      6.90 o 
  -5   9   9      192.48      217.62      9.54 o 
  -4   9   9        3.83        1.09      1.33 o 
  -3   9   9      109.64      120.87      6.69 o 
  -2   9   9      102.77      104.37      6.30 o 
  -1   9   9      212.26      239.89     20.45 o 
   0   9   9        6.02        6.16      1.30 o 
   1   9   9        2.71        3.07      1.45 o 
   2   9   9      276.01      260.62     19.18 o 
  -5  10   9       13.35       10.34      1.96 o 
  -4  10   9       66.09       73.46      5.39 o 
  -3  10   9      106.83      104.20      7.61 o 
  -2  10   9      153.95      163.63      8.44 o 
  -1  10   9       47.85       29.43      8.96 o 
 -14   0  10        4.78       14.57      4.59 o 
 -13   0  10       25.55       26.65      4.09 o 
 -12   0  10        3.72        5.65      2.80 o 
 -11   0  10        2.82        2.44      1.83 o 
 -10   0  10       82.78      121.28      7.09 o 
  -9   0  10      408.82      433.39     13.67 o 
  -8   0  10       22.45       34.85      3.57 o 
  -7   0  10      487.65      537.83     13.85 o 
  -6   0  10      662.01      580.88     58.24 o 
  -5   0  10     2789.50     2866.21     75.79 o 
  -4   0  10        2.65       16.45      5.63 o 
  -3   0  10       13.03       15.05      2.96 o 
  -2   0  10     3722.26     3556.20     50.47 o 
  -1   0  10     2378.54     2200.67     34.66 o 
   0   0  10     2052.86     2079.22     25.02 o 
   1   0  10      304.92      241.95      9.14 o 
   2   0  10      529.28      470.67     12.79 o 
   3   0  10       12.78        4.91      2.66 o 
   4   0  10        2.61        2.52      2.40 o 
   5   0  10      545.03      533.43     15.57 o 
   6   0  10      637.96      803.76     16.58 o 
   7   0  10       76.14      118.61      6.46 o 
 -14   1  10        3.00       -0.33      0.94 o 
 -13   1  10        0.01       12.78      1.98 o 
 -12   1  10        0.18        5.61      1.28 o 
 -11   1  10        3.82       29.68      2.83 o 
 -10   1  10      105.94       69.28      4.67 o 
  -9   1  10       24.14       27.31      2.42 o 
  -8   1  10      205.83      220.94      6.34 o 
  -7   1  10      358.49      356.64      8.25 o 
  -6   1  10     1218.65     1161.51     26.11 o 
  -5   1  10      463.35      450.09     17.16 o 
  -4   1  10      505.48      522.17     18.58 o 
  -3   1  10     3104.41     3055.18     34.26 o 
  -2   1  10      522.30      489.31     11.57 o 
  -1   1  10     2956.27     2994.47     19.32 o 
   0   1  10      555.71      558.60      9.94 o 
   1   1  10     1400.29     1368.08     22.61 o 
   2   1  10        7.74        6.66      1.39 o 
   3   1  10     1412.38     1326.75     28.48 o 
   4   1  10        0.36        7.42      1.64 o 
   5   1  10      286.41      341.62      8.63 o 
   6   1  10       31.05       40.05      2.69 o 
   7   1  10       79.13      101.61      3.61 o 
 -13   2  10        0.28       -0.93      0.93 o 
 -12   2  10       12.11       20.58      2.16 o 
 -11   2  10       71.77       58.72      4.18 o 
 -10   2  10        2.26        4.36      1.60 o 
  -9   2  10        2.73        1.99      1.60 o 
  -8   2  10      395.40      388.50     16.25 o 
  -7   2  10      666.52      693.54     12.29 o 
  -6   2  10       26.77       32.12      2.35 o 
  -5   2  10       47.04       54.24      3.45 o 
  -4   2  10     3150.34     3072.84     39.26 o 
  -3   2  10     1723.64     1654.22     25.60 o 
  -2   2  10      385.05      419.07      8.76 o 
  -1   2  10       91.55      128.17      4.37 o 
   0   2  10     4259.16     4297.92     41.71 o 
   1   2  10      109.82       84.78      4.64 o 
   2   2  10      117.40      104.57      5.25 o 
   3   2  10      851.17      842.71     21.09 o 
   4   2  10     1231.91     1282.79     35.07 o 
   5   2  10        0.55        2.83      1.17 o 
   6   2  10        0.15        2.67      1.18 o 
   7   2  10      254.99      246.75      6.21 o 
 -13   3  10        0.90        2.17      1.74 o 
 -12   3  10       26.32       26.31      3.07 o 
 -11   3  10       16.29       24.68      2.73 o 
 -10   3  10        8.71        9.44      2.46 o 
  -9   3  10       61.44       69.46      4.32 o 
  -8   3  10      355.73      372.82     17.28 o 
  -7   3  10      235.68      234.27      7.96 o 
  -6   3  10      616.16      582.21     11.54 o 
  -5   3  10      554.16      544.62     10.33 o 
  -4   3  10      569.67      706.87     12.81 o 
  -3   3  10      875.48      905.08     22.67 o 
  -2   3  10       65.90       70.97      3.53 o 
  -1   3  10     2124.28     2152.25     34.17 o 
   0   3  10       75.31       77.84      4.36 o 
   1   3  10     1310.47     1261.34     18.86 o 
   2   3  10        9.18        9.32      2.03 o 
   3   3  10      557.91      518.60     17.03 o 
   4   3  10      114.99      119.13      5.88 o 
   5   3  10      137.13      121.39      4.91 o 
   6   3  10       17.64        7.43      1.54 o 
 -13   4  10        5.19        3.54      1.94 o 
 -12   4  10       35.95       29.74      3.22 o 
 -11   4  10       44.89       49.39      3.80 o 
 -10   4  10       79.70       66.81      6.92 o 
  -9   4  10      286.82      244.25      9.66 o 
  -8   4  10        1.06        5.66      1.72 o 
  -7   4  10      155.31      173.59      7.23 o 
  -6   4  10       44.10       76.43      4.49 o 
  -5   4  10      613.70      625.63     11.59 o 
  -4   4  10       70.35       50.96      4.09 o 
  -3   4  10       27.83       55.58      4.10 o 
  -2   4  10     1916.22     2000.47     33.85 o 
  -1   4  10      784.99      848.89     17.49 o 
   0   4  10      332.20      371.64     10.80 o 
   1   4  10       59.49       72.41      4.96 o 
   2   4  10     1026.52      976.90     32.36 o 
   3   4  10       51.84       42.04      3.20 o 
   4   4  10       12.29       13.10      1.78 o 
   5   4  10      327.49      344.27      8.41 o 
   6   4  10      162.08      165.98      5.19 o 
 -12   5  10        1.23        3.17      1.83 o 
 -11   5  10       40.18       34.39      2.69 o 
 -10   5  10      135.51       91.75     10.43 o 
  -9   5  10       43.68       27.23      3.29 o 
  -8   5  10       27.71       33.32      4.54 o 
  -7   5  10       14.09       18.01      2.72 o 
  -6   5  10        8.94       30.60      3.18 o 
  -5   5  10       68.91      113.63      5.85 o 
  -4   5  10       41.79       63.84      5.50 o 
  -3   5  10      602.16      728.68     28.45 o 
  -2   5  10      297.50      302.24     10.58 o 
  -1   5  10      385.02      426.11     14.02 o 
   0   5  10        6.74        6.04      3.52 o 
   1   5  10      269.80      271.98      9.09 o 
   2   5  10       42.37       30.85      3.57 o 
   3   5  10      193.47      159.08      7.07 o 
   4   5  10       26.23       20.06      2.06 o 
   5   5  10       67.64       52.89      2.99 o 
 -11   6  10        0.81        0.02      1.18 o 
 -10   6  10       71.84      112.53     10.45 o 
  -9   6  10       12.02        9.36      2.11 o 
  -8   6  10       57.77       45.49      5.22 o 
  -7   6  10      137.01      133.35      8.80 o 
  -6   6  10       79.69       77.80      6.11 o 
  -5   6  10       31.36       44.42      3.86 o 
  -4   6  10      565.11      553.79     15.50 o 
  -3   6  10       67.02       92.02      5.88 o 
  -2   6  10        2.53        6.78      2.12 o 
  -1   6  10      150.24      157.51      7.19 o 
   0   6  10      454.00      505.83     22.98 o 
   1   6  10        1.39        3.36      2.11 o 
   2   6  10      106.03       66.95      5.86 o 
   3   6  10      208.61      185.27      7.79 o 
   4   6  10      219.51      192.10      6.47 o 
   5   6  10        1.33        1.61      2.12 o 
 -10   7  10        4.63       14.07      3.28 o 
  -9   7  10       20.64       25.22      2.59 o 
  -8   7  10      127.25      125.93      6.70 o 
  -7   7  10       22.27       61.92      5.72 o 
  -6   7  10       34.67       25.63      3.90 o 
  -5   7  10       19.54       24.02      3.62 o 
  -4   7  10      118.87      164.09      8.78 o 
  -3   7  10       52.24       78.25      5.60 o 
  -2   7  10        1.70       14.45      2.68 o 
  -1   7  10      220.92      212.53     10.13 o 
   0   7  10       12.49       13.51      2.61 o 
   1   7  10      108.08       87.45      6.17 o 
   2   7  10       46.88       35.52      4.31 o 
   3   7  10       11.24        2.81      1.29 o 
   4   7  10      102.85       78.30      4.55 o 
  -9   8  10       56.13       39.23      4.68 o 
  -8   8  10       25.18       36.58      3.98 o 
  -7   8  10       16.79       11.27      2.81 o 
  -6   8  10       29.39       27.67      3.50 o 
  -5   8  10      108.42       99.85      7.00 o 
  -4   8  10        1.99        2.07      1.50 o 
  -3   8  10       63.43       64.84      5.21 o 
  -2   8  10      290.63      326.34     11.89 o 
  -1   8  10        1.60        1.74      1.21 o 
   0   8  10        1.31        1.14      1.26 o 
   1   8  10      135.63      137.75      7.19 o 
   2   8  10      134.84       77.88      9.34 o 
  -7   9  10       18.56       24.80      2.81 o 
  -6   9  10        1.42        4.17      1.40 o 
  -5   9  10        4.57        9.67      2.15 o 
  -4   9  10       23.27       12.85      2.42 o 
  -3   9  10        0.97        3.88      1.28 o 
  -2   9  10       10.39       16.22      2.48 o 
  -1   9  10        0.61        1.88      1.91 o 
   0   9  10        5.13       -2.01      2.01 o 
 -13   1  11        2.20        5.63      1.17 o 
 -12   1  11        1.39        4.66      1.33 o 
 -11   1  11        8.14       12.14      1.76 o 
 -10   1  11       59.59       75.77      4.47 o 
  -9   1  11       43.61       40.09      2.96 o 
  -8   1  11        0.26       21.18      2.14 o 
  -7   1  11       21.58       28.49      2.33 o 
  -6   1  11      813.49      833.82     17.19 o 
  -5   1  11      607.57      610.24      9.69 o 
  -4   1  11      213.01      239.23      6.00 o 
  -3   1  11      685.72      723.40     10.66 o 
  -2   1  11      746.00      741.36     10.62 o 
  -1   1  11        5.90        9.52      1.66 o 
   0   1  11      234.04      227.27      6.53 o 
   1   1  11        1.52        7.30      1.54 o 
   2   1  11      627.06      626.93     16.45 o 
   3   1  11      294.11      256.93     10.43 o 
   4   1  11       32.15       34.65      3.07 o 
   5   1  11      299.67      353.59     12.43 o 
   6   1  11      140.26      128.35      5.25 o 
 -13   2  11        2.78        1.60      0.70 o 
 -12   2  11       15.69       12.28      1.70 o 
 -11   2  11        9.22       31.59      3.23 o 
 -10   2  11       25.01       22.69      2.35 o 
  -9   2  11        0.03        7.71      1.64 o 
  -8   2  11        1.37       16.02      2.17 o 
  -7   2  11        2.67       51.47      3.74 o 
  -6   2  11        1.33        6.55      1.41 o 
  -5   2  11       29.75       37.09      2.44 o 
  -4   2  11        1.24       63.60      3.48 o 
  -3   2  11      588.21      553.95      9.31 o 
  -2   2  11       63.44       60.06      3.46 o 
  -1   2  11      150.70      155.43      5.96 o 
   0   2  11       70.07       76.34      4.10 o 
   1   2  11      402.43      374.96      9.46 o 
   2   2  11       36.58       36.92      3.29 o 
   3   2  11       82.44       83.25      5.67 o 
   4   2  11        0.82        3.26      1.69 o 
   5   2  11        9.80       25.10      2.55 o 
   6   2  11        3.61        9.75      1.50 o 
 -13   3  11        0.01        0.27      0.95 o 
 -12   3  11       13.04       22.34      1.81 o 
 -11   3  11       59.84       46.27      3.71 o 
 -10   3  11       34.85       31.12      3.47 o 
  -9   3  11       16.87       11.51      1.85 o 
  -8   3  11      100.42      131.12      6.08 o 
  -7   3  11       22.22       24.70      3.06 o 
  -6   3  11      225.12      257.44      8.04 o 
  -5   3  11       43.99       42.86      3.46 o 
  -4   3  11      636.32      612.74     13.01 o 
  -3   3  11      528.79      551.23     11.19 o 
  -2   3  11       60.41       62.07      4.57 o 
  -1   3  11      262.48      247.55      8.64 o 
   0   3  11      918.15      970.18     26.97 o 
   1   3  11      265.24      253.79      7.75 o 
   2   3  11        0.35        2.09      1.41 o 
   3   3  11      166.97      172.72      7.06 o 
   4   3  11      610.26      603.89     12.60 o 
   5   3  11       64.92       47.58      3.12 o 
 -12   4  11       21.77       20.57      2.28 o 
 -11   4  11        8.12        4.03      1.14 o 
 -10   4  11        1.04        0.55      1.62 o 
  -9   4  11        7.85       34.49      4.07 o 
  -8   4  11       24.03       14.72      2.39 o 
  -7   4  11       25.54       27.87      2.68 o 
  -6   4  11        6.19       14.93      2.24 o 
  -5   4  11      240.64      244.97      8.60 o 
  -4   4  11       27.53       32.41      3.93 o 
  -3   4  11      229.99      206.12      9.21 o 
  -2   4  11       56.36       51.88      4.16 o 
  -1   4  11      498.13      504.56     16.83 o 
   0   4  11       12.15       11.02      1.98 o 
   1   4  11      637.66      645.56     17.85 o 
   2   4  11       17.00       13.01      2.04 o 
   3   4  11      127.11      157.25      5.46 o 
   4   4  11        0.25        1.37      1.15 o 
   5   4  11       78.57      107.68      4.79 o 
 -12   5  11        0.46        6.88      2.11 o 
 -11   5  11       37.97       34.98      4.15 o 
 -10   5  11       92.92      133.51     11.54 o 
  -9   5  11       72.71       74.59      4.92 o 
  -8   5  11        1.22        6.14      2.60 o 
  -7   5  11        1.46        3.08      1.74 o 
  -6   5  11      526.58      599.74     13.89 o 
  -5   5  11      173.16      198.45      8.10 o 
  -4   5  11       72.79       91.35      7.22 o 
  -3   5  11        3.21        4.27      2.76 o 
  -2   5  11     1095.21     1110.97     24.30 o 
  -1   5  11       98.88      134.10      7.66 o 
   0   5  11      360.48      325.39     12.73 o 
   1   5  11       19.22       18.23      2.61 o 
   2   5  11      861.26      801.63     40.66 o 
   3   5  11       67.90       54.55      3.28 o 
   4   5  11       60.02       66.51      5.01 o 
 -11   6  11        2.01        3.52      1.64 o 
 -10   6  11       66.48       57.09      4.46 o 
  -9   6  11        0.34        1.88      1.19 o 
  -8   6  11        2.60        6.51      2.28 o 
  -7   6  11      181.78      170.77      9.20 o 
  -6   6  11      213.93      257.04     10.52 o 
  -5   6  11        4.65        5.28      1.69 o 
  -4   6  11       50.64       35.72      3.96 o 
  -3   6  11      266.77      289.37     16.55 o 
  -2   6  11        4.32       18.72      3.13 o 
  -1   6  11      309.08      335.94     13.51 o 
   0   6  11        8.57        5.75      1.80 o 
   1   6  11      319.48      295.57     12.68 o 
   2   6  11       18.94       12.72      2.06 o 
   3   6  11      159.50      167.79      9.74 o 
   4   6  11        2.82        5.34      1.27 o 
 -10   7  11        0.24        0.50      1.17 o 
  -9   7  11        0.50       -0.02      1.16 o 
  -8   7  11       93.48       84.69      4.83 o 
  -7   7  11      145.24      117.78      7.82 o 
  -6   7  11       13.09       24.25      3.49 o 
  -5   7  11        7.87        7.57      2.50 o 
  -4   7  11      613.13      687.25     33.59 o 
  -3   7  11      388.77      404.22     18.59 o 
  -2   7  11      115.21      126.76      8.13 o 
  -1   7  11       43.88       25.94      3.71 o 
   0   7  11      450.16      479.91     18.71 o 
   1   7  11       14.74        8.47      3.22 o 
   2   7  11      116.77      107.67      9.88 o 
   3   7  11       69.79       60.85     12.23 o 
  -8   8  11        9.34       13.35      1.70 o 
  -7   8  11       49.84       50.06      4.86 o 
  -6   8  11       26.99       25.81      3.00 o 
  -5   8  11      146.60      165.31      8.18 o 
  -4   8  11        1.35       14.71      2.68 o 
  -3   8  11       29.46       37.70      5.48 o 
  -2   8  11        3.60        5.76      2.62 o 
  -1   8  11      183.25      204.33     11.56 o 
   0   8  11        0.13       -2.06      2.46 o 
   1   8  11      121.46      112.11      6.42 o 
  -6   9  11       54.11       46.87      7.97 o 
  -5   9  11       28.42       32.08      3.96 o 
  -4   9  11       21.58       14.64      2.86 o 
  -3   9  11        8.90        9.90      2.67 o 
  -2   9  11      207.33      213.33     22.61 o 
  -1   9  11       37.93       53.48      8.66 o 
 -13   0  12       26.34       12.14      2.51 o 
 -12   0  12        1.49        4.26      1.73 o 
 -11   0  12        0.06       -0.47      1.20 o 
 -10   0  12      108.81      121.16      6.75 o 
  -9   0  12      152.07      111.77      6.74 o 
  -8   0  12        6.30       12.84      2.30 o 
  -7   0  12        3.84        3.32      1.52 o 
  -6   0  12     1381.96     1507.22     33.60 o 
  -5   0  12      509.27      474.34     15.06 o 
  -4   0  12      277.59      306.12     12.45 o 
  -3   0  12       85.50       71.22      5.16 o 
  -2   0  12     1352.18     1348.17     34.08 o 
  -1   0  12       73.38       88.75      6.89 o 
   0   0  12       48.76       35.97      3.98 o 
   1   0  12     1431.02     1473.50     31.27 o 
   2   0  12      486.21      386.77     12.57 o 
   3   0  12        0.36        4.51      1.83 o 
   4   0  12        9.79        7.23      1.83 o 
   5   0  12      274.37      282.64     31.76 o 
 -13   1  12        0.06        5.14      1.13 o 
 -12   1  12        0.05        4.86      1.14 o 
 -11   1  12       37.37       37.60      2.38 o 
 -10   1  12       63.81       46.75      3.28 o 
  -9   1  12       60.56       77.95      4.16 o 
  -8   1  12       49.19       52.13      3.30 o 
  -7   1  12      284.95      267.03      6.68 o 
  -6   1  12        0.96       22.44      2.15 o 
  -5   1  12      925.22      938.27     15.29 o 
  -4   1  12        3.37        4.52      1.71 o 
  -3   1  12     1952.58     1888.95     21.03 o 
  -2   1  12       11.80       15.14      1.99 o 
  -1   1  12      454.81      468.81     10.97 o 
   0   1  12      385.97      416.00      9.48 o 
   1   1  12     1325.73     1301.58     22.08 o 
   2   1  12      427.16      427.09     10.16 o 
   3   1  12      496.99      509.20     17.49 o 
   4   1  12      178.36      186.12      6.15 o 
   5   1  12       30.19       32.31      2.86 o 
 -13   2  12        2.08        6.57      1.79 o 
 -12   2  12       52.43       59.43      4.08 o 
 -11   2  12       48.08       58.33      3.58 o 
 -10   2  12       39.76       23.24      2.38 o 
  -9   2  12      128.48       91.59      4.47 o 
  -8   2  12      152.10      170.11      5.59 o 
  -7   2  12      596.29      669.61     18.02 o 
  -6   2  12       61.65       70.42      3.86 o 
  -5   2  12       40.40       44.30      3.34 o 
  -4   2  12     2030.65     2071.13     24.42 o 
  -3   2  12      287.74      324.72      9.49 o 
  -2   2  12      778.36      780.23     14.10 o 
  -1   2  12      102.97      115.90      5.50 o 
   0   2  12     1511.61     1560.44     29.78 o 
   1   2  12        5.28        7.18      1.62 o 
   2   2  12        2.78        1.64      1.41 o 
   3   2  12      761.36      836.10     17.24 o 
   4   2  12      411.39      478.25     10.67 o 
   5   2  12       29.45       30.24      3.27 o 
 -12   3  12       32.36       17.29      2.82 o 
 -11   3  12        0.01        3.14      1.27 o 
 -10   3  12       61.00       35.67      2.98 o 
  -9   3  12       11.27       12.38      1.55 o 
  -8   3  12       39.23       39.80      3.51 o 
  -7   3  12      172.09      158.19      6.33 o 
  -6   3  12        1.24        4.17      1.41 o 
  -5   3  12      806.46      928.71     18.15 o 
  -4   3  12       29.15       33.45      3.34 o 
  -3   3  12     1326.66     1334.97     23.31 o 
  -2   3  12       35.29       35.83      4.08 o 
  -1   3  12      735.35      792.12     20.81 o 
   0   3  12      190.98      186.03      7.24 o 
   1   3  12      539.43      518.49     11.82 o 
   2   3  12      263.69      243.97      9.99 o 
   3   3  12      176.26      174.35      9.37 o 
   4   3  12      155.92      175.34      7.67 o 
 -12   4  12        5.95        1.81      1.27 o 
 -11   4  12        2.14       -1.47      1.47 o 
 -10   4  12       24.15       16.08      2.43 o 
  -9   4  12       13.63        8.22      2.08 o 
  -8   4  12        0.06       -1.75      1.75 o 
  -7   4  12       68.85       58.43      4.33 o 
  -6   4  12      642.66      701.93     13.76 o 
  -5   4  12      208.83      197.18      7.50 o 
  -4   4  12       29.94       45.72      5.09 o 
  -3   4  12       54.63       96.42      5.25 o 
  -2   4  12      594.78      661.02     17.90 o 
  -1   4  12        9.93       12.46      2.92 o 
   0   4  12       81.30       92.61      5.68 o 
   1   4  12      676.51      720.49     14.43 o 
   2   4  12      541.34      481.59     16.26 o 
   3   4  12       39.43       34.61      2.73 o 
   4   4  12        1.56        1.81      1.33 o 
 -11   5  12       20.16       18.39      2.32 o 
 -10   5  12       19.80       23.63      2.62 o 
  -9   5  12        1.92       14.73      2.49 o 
  -8   5  12       10.87        5.40      2.45 o 
  -7   5  12      289.69      299.59     11.52 o 
  -6   5  12      146.00      188.16      7.68 o 
  -5   5  12       50.19       74.37      5.00 o 
  -4   5  12       65.69       68.58      6.30 o 
  -3   5  12      523.67      519.48     15.04 o 
  -2   5  12       69.63       75.88      5.21 o 
  -1   5  12      261.96      288.43     13.96 o 
   0   5  12       35.76       27.35      3.40 o 
   1   5  12       29.89       18.52      3.83 o 
   2   5  12      141.15      114.45      5.08 o 
   3   5  12       22.41       11.87      2.29 o 
 -10   6  12       12.29       17.76      2.28 o 
  -9   6  12        5.53        4.23      1.22 o 
  -8   6  12       67.24       52.83      5.16 o 
  -7   6  12       27.33       33.67      5.66 o 
  -6   6  12        0.94        6.60      2.83 o 
  -5   6  12       81.91      112.52      6.58 o 
  -4   6  12      414.48      539.13     18.26 o 
  -3   6  12       34.17       55.86      6.22 o 
  -2   6  12       35.49       32.25      3.52 o 
  -1   6  12      103.08      115.54      7.57 o 
   0   6  12      321.93      275.56     25.77 o 
   1   6  12        0.10        0.17      1.31 o 
   2   6  12        3.70        1.48      1.22 o 
  -9   7  12        7.60        8.75      3.25 o 
  -8   7  12       12.64       17.40      2.38 o 
  -7   7  12        3.66        9.67      3.18 o 
  -6   7  12        3.43       -3.01      4.56 o 
  -5   7  12       60.92       71.25      5.06 o 
  -4   7  12       77.27       98.17      8.72 o 
  -3   7  12       20.53       33.92      4.78 o 
  -2   7  12        9.55       18.03      3.47 o 
  -1   7  12      109.46       93.92      6.34 o 
   0   7  12       17.61       17.55      2.55 o 
   1   7  12        5.22        1.73      0.98 o 
  -7   8  12        0.63        4.85      3.90 o 
  -6   8  12       19.87       11.30      2.42 o 
  -5   8  12        1.52        1.06      2.07 o 
  -4   8  12        8.35        6.83      1.62 o 
  -3   8  12      142.78      121.94      8.16 o 
  -2   8  12       62.31       60.19      5.99 o 
  -1   8  12        0.10       -2.34      2.34 o 
 -13   1  13       14.20        6.40      4.15 o 
 -12   1  13       10.05       15.10      1.61 o 
 -11   1  13        0.83        1.05      0.77 o 
 -10   1  13        0.45        6.16      1.36 o 
  -9   1  13       23.57       20.99      1.93 o 
  -8   1  13       11.69       18.29      1.70 o 
  -7   1  13      108.73      101.14      3.84 o 
  -6   1  13      284.28      272.29      7.40 o 
  -5   1  13      176.38      226.61      7.36 o 
  -4   1  13       19.37       18.46      2.24 o 
  -3   1  13        0.50       15.61      2.02 o 
  -2   1  13      175.49      208.85      7.29 o 
  -1   1  13      238.65      248.65      8.16 o 
   0   1  13       77.36       79.39      4.83 o 
   1   1  13      265.49      254.92      9.68 o 
   2   1  13      309.21      292.53      9.64 o 
   3   1  13       41.13       34.43      4.73 o 
   4   1  13        2.74       -0.89      0.89 o 
 -12   2  13        1.98        8.36      1.31 o 
 -11   2  13        0.76        9.19      1.46 o 
 -10   2  13        8.46        9.30      1.35 o 
  -9   2  13       33.72       27.63      2.24 o 
  -8   2  13        1.10       15.30      2.04 o 
  -7   2  13       12.03       28.36      2.62 o 
  -6   2  13       12.93        9.99      1.99 o 
  -5   2  13       37.58       48.61      3.29 o 
  -4   2  13      100.88      107.22      5.38 o 
  -3   2  13      421.41      389.54     10.59 o 
  -2   2  13        0.10       13.83      2.67 o 
  -1   2  13      126.58      136.99      6.05 o 
   0   2  13        0.82        0.44      1.29 o 
   1   2  13       95.50       85.05      4.29 o 
   2   2  13        0.26        2.18      1.20 o 
   3   2  13       95.02      125.43      6.72 o 
   4   2  13        1.36        3.30      4.27 o 
 -12   3  13       10.42       22.23      4.75 o 
 -11   3  13        1.25        1.06      0.86 o 
 -10   3  13        4.36        8.35      1.75 o 
  -9   3  13       32.87       47.27      3.80 o 
  -8   3  13      294.02      364.73     12.30 o 
  -7   3  13       37.01       54.16      3.91 o 
  -6   3  13        0.12        7.39      1.76 o 
  -5   3  13      253.79      296.03      8.27 o 
  -4   3  13      445.67      515.92     18.61 o 
  -3   3  13       17.67       28.33      3.52 o 
  -2   3  13      283.46      281.05     11.97 o 
  -1   3  13      135.66      140.77      6.53 o 
   0   3  13      569.49      574.34     12.78 o 
   1   3  13       15.30       16.31      1.93 o 
   2   3  13        1.32        1.30      1.24 o 
   3   3  13      248.53      268.41     16.25 o 
 -11   4  13        0.54        0.34      0.85 o 
 -10   4  13       11.48       18.61      2.92 o 
  -9   4  13      104.38       85.41      6.89 o 
  -8   4  13       12.27        8.96      1.73 o 
  -7   4  13        7.18        5.68      1.69 o 
  -6   4  13       42.15       62.19      3.91 o 
  -5   4  13      187.94      214.46      7.65 o 
  -4   4  13       45.69       24.49      3.09 o 
  -3   4  13      161.89      142.76      7.81 o 
  -2   4  13       67.66       78.29      4.50 o 
  -1   4  13      169.09      159.94      7.32 o 
   0   4  13       63.61       43.81      3.21 o 
   1   4  13      153.50      115.88     11.95 o 
   2   4  13        6.86       13.50      2.58 o 
   3   4  13       25.68       21.94      8.51 o 
 -11   5  13       17.11       19.20      4.73 o 
 -10   5  13       54.85       48.80      9.90 o 
  -9   5  13       21.19       12.46      2.44 o 
  -8   5  13        7.20       16.36      2.54 o 
  -7   5  13       67.43       53.22      5.04 o 
  -6   5  13      341.91      323.46      8.62 o 
  -5   5  13       37.06       38.17      3.12 o 
  -4   5  13       53.26       61.42      4.32 o 
  -3   5  13       91.03       84.08      5.19 o 
  -2   5  13      550.10      603.73     17.28 o 
  -1   5  13       26.62       28.83      2.86 o 
   0   5  13       26.05       28.60      2.26 o 
   1   5  13      181.70      157.90      7.94 o 
   2   5  13      295.37      252.87     11.79 o 
 -10   6  13        1.99        0.59      1.59 o 
  -9   6  13        1.17        1.72      1.11 o 
  -8   6  13        7.76       11.24      1.76 o 
  -7   6  13      110.63      109.16      7.79 o 
  -6   6  13       22.28       24.10      4.08 o 
  -5   6  13       48.25       66.03      4.77 o 
  -4   6  13       50.17       34.93      3.04 o 
  -3   6  13      314.38      375.28     19.77 o 
  -2   6  13       26.56       36.44      4.78 o 
  -1   6  13      262.63      265.78     24.09 o 
   0   6  13       24.75       23.69      3.10 o 
   1   6  13      129.44      122.89      7.80 o 
  -8   7  13       32.40       37.13     11.66 o 
  -7   7  13        0.05        1.36      1.28 o 
  -6   7  13       19.21       16.59      3.02 o 
  -5   7  13       47.26       42.19      3.35 o 
  -4   7  13      315.75      323.88     14.09 o 
  -3   7  13        1.93        4.17      1.96 o 
  -2   7  13       48.84       50.74      5.28 o 
  -1   7  13       86.75       75.90      4.82 o 
  -5   8  13       18.13       23.81      5.29 o 
  -4   8  13        0.40        0.79      4.32 o 
 -12   0  14       12.56       13.71      5.64 o 
 -11   0  14        4.29       -0.57      1.02 o 
 -10   0  14       77.35       58.99      7.61 o 
  -9   0  14       58.68       45.28      3.69 o 
  -8   0  14      106.51      130.47      6.13 o 
  -7   0  14        6.16        5.08      1.36 o 
  -6   0  14      989.33      924.39     17.84 o 
  -5   0  14        7.81       14.58      2.34 o 
  -4   0  14      126.21      131.67      7.72 o 
  -3   0  14      996.35      991.66     27.81 o 
  -2   0  14     1295.00     1310.38     21.49 o 
  -1   0  14       83.78       96.82      6.18 o 
   0   0  14        2.03        1.74      2.12 o 
   1   0  14      742.07      705.53     18.01 o 
   2   0  14      150.84      125.38      7.92 o 
 -12   1  14       10.34        3.69      1.53 o 
 -11   1  14        3.11        8.56      0.98 o 
 -10   1  14        3.52        3.63      1.29 o 
  -9   1  14       26.70       22.21      1.94 o 
  -8   1  14       78.58       96.06      4.06 o 
  -7   1  14      150.05      169.54      4.74 o 
  -6   1  14       49.40       27.48      2.26 o 
  -5   1  14      360.58      380.06      9.14 o 
  -4   1  14      188.53      198.65      6.67 o 
  -3   1  14      318.75      287.42      8.69 o 
  -2   1  14      608.12      699.25     12.40 o 
  -1   1  14      324.75      298.41      8.20 o 
   0   1  14      757.80      700.99     23.96 o 
   1   1  14      158.40      113.68      4.39 o 
   2   1  14      548.87      536.48     15.03 o 
 -12   2  14        0.09        6.88      3.04 o 
 -11   2  14        2.52        2.19      1.15 o 
 -10   2  14        1.68       -0.89      1.48 o 
  -9   2  14       58.24       57.85      3.24 o 
  -8   2  14      372.44      405.19     16.08 o 
  -7   2  14      101.69       91.17      3.97 o 
  -6   2  14      113.87      116.51      4.73 o 
  -5   2  14       11.37       21.57      2.33 o 
  -4   2  14      134.11      166.55      6.25 o 
  -3   2  14       31.58       29.86      3.41 o 
  -2   2  14       16.18        8.63      1.80 o 
  -1   2  14     1042.33     1143.79     23.07 o 
   0   2  14      403.62      344.17     15.42 o 
   1   2  14       43.81       41.20      2.68 o 
   2   2  14        4.31        3.12      2.73 o 
 -11   3  14        0.26        3.44      1.70 o 
 -10   3  14        0.08       -0.98      1.35 o 
  -9   3  14       93.66       78.61      6.66 o 
  -8   3  14        6.83       22.62      2.43 o 
  -7   3  14       98.52       94.65      4.57 o 
  -6   3  14       27.79       25.51      1.93 o 
  -5   3  14      375.17      353.81      8.16 o 
  -4   3  14      119.47      129.99      6.18 o 
  -3   3  14      194.23      206.97      8.19 o 
  -2   3  14      269.63      273.95      8.56 o 
  -1   3  14      144.85      135.35      5.99 o 
   0   3  14      317.30      281.83     20.96 o 
   1   3  14       99.99       88.76      6.03 o 
   2   3  14      249.01      183.16      9.89 o 
 -11   4  14        0.37        2.17      0.98 o 
 -10   4  14       80.82       62.95      9.17 o 
  -9   4  14       53.71       56.12      5.21 o 
  -8   4  14        4.35        1.25      1.53 o 
  -7   4  14      103.56      109.03      4.76 o 
  -6   4  14      400.96      457.42      8.78 o 
  -5   4  14        2.21        8.12      1.39 o 
  -4   4  14      159.08      190.02      7.72 o 
  -3   4  14       88.69      110.60      5.78 o 
  -2   4  14      415.12      399.47     16.83 o 
  -1   4  14       40.58       42.34      2.97 o 
   0   4  14        2.04        3.03      1.56 o 
   1   4  14      436.58      380.79      8.74 o 
 -10   5  14        4.50       15.86      2.33 o 
  -9   5  14       14.41       12.40      1.97 o 
  -8   5  14        1.45        0.97      1.24 o 
  -7   5  14      161.94      177.62      6.20 o 
  -6   5  14        1.49       17.97      1.77 o 
  -5   5  14       60.33       60.47      3.77 o 
  -4   5  14      113.77      121.42      6.88 o 
  -3   5  14      117.03      165.19      7.79 o 
  -2   5  14      111.16      113.54      4.98 o 
  -1   5  14       31.93       24.71      4.54 o 
   0   5  14      153.69       69.65      8.78 o 
  -9   6  14       11.95       10.60      4.22 o 
  -8   6  14       33.65       22.12      2.28 o 
  -7   6  14        3.68        4.43      2.08 o 
  -6   6  14        3.74        4.72      1.82 o 
  -5   6  14       43.31       43.03      5.50 o 
  -4   6  14      112.87      111.24     11.57 o 
  -3   6  14        2.34        7.92      3.48 o 
  -2   6  14       11.37       11.30      2.08 o 
  -1   6  14      205.76      118.15     11.95 o 
  -6   7  14        1.85        0.46      1.62 o 
  -5   7  14       86.79       98.60      6.56 o 
  -4   7  14       12.48       14.12      3.21 o 
  -3   7  14        5.03        8.42      6.32 o 
 -11   1  15       12.16       15.93      2.02 o 
 -10   1  15       23.44       26.27      2.24 o 
  -9   1  15       29.14       26.90      2.08 o 
  -8   1  15       45.48       38.79      2.42 o 
  -7   1  15       30.38       39.77      2.04 o 
  -6   1  15       11.89       11.97      1.41 o 
  -5   1  15        1.64       28.53      2.39 o 
  -4   1  15        4.79        6.00      1.46 o 
  -3   1  15      136.58      144.57      6.81 o 
  -2   1  15      156.99      162.66      6.72 o 
  -1   1  15       45.14       43.99      3.95 o 
   0   1  15       69.08       56.38      3.35 o 
   1   1  15       47.29       36.84      9.20 o 
 -11   2  15       13.96       13.71      2.03 o 
 -10   2  15        0.21        0.28      1.55 o 
  -9   2  15        0.02        1.46      1.21 o 
  -8   2  15       39.88       60.07      3.12 o 
  -7   2  15       58.26       57.02      2.92 o 
  -6   2  15        6.03        5.15      1.02 o 
  -5   2  15       10.39       16.71      2.06 o 
  -4   2  15        0.38        5.82      1.44 o 
  -3   2  15        0.67        4.10      1.27 o 
  -2   2  15       19.90       14.89      2.00 o 
  -1   2  15       33.24       32.42      2.76 o 
   0   2  15        3.15        1.92      0.87 o 
   1   2  15       85.60       60.91     22.33 o 
 -10   3  15        1.39        2.52      1.10 o 
  -9   3  15       15.46       23.24      3.84 o 
  -8   3  15       82.33       87.83      5.32 o 
  -7   3  15        1.65        7.14      1.53 o 
  -6   3  15       43.89       38.01      2.45 o 
  -5   3  15       32.84       57.27      2.86 o 
  -4   3  15      266.51      309.21      7.99 o 
  -3   3  15       16.30       22.68      2.27 o 
  -2   3  15        0.06       -1.31      1.31 o 
  -1   3  15      225.19      199.58     12.22 o 
   0   3  15      129.56      111.16      6.05 o 
 -10   4  15        6.03       10.55      1.48 o 
  -9   4  15       25.46       13.64      2.13 o 
  -8   4  15        5.25       10.60      1.76 o 
  -7   4  15       29.69       40.71      2.54 o 
  -6   4  15       81.88       87.59      3.58 o 
  -5   4  15      209.40      215.51      6.31 o 
  -4   4  15       18.07       21.01      2.03 o 
  -3   4  15       75.48       89.80      4.75 o 
  -2   4  15       87.32       73.46      4.46 o 
  -1   4  15       52.97       39.24      9.00 o 
   0   4  15       45.68       11.87      4.43 o 
  -8   5  15        0.54       -1.57      1.58 o 
  -7   5  15       99.67       81.04      7.46 o 
  -6   5  15       84.13       71.03      5.28 o 
  -5   5  15       12.67       22.49      2.55 o 
  -4   5  15        7.57       12.23      1.57 o 
  -3   5  15      130.41      111.43      5.86 o 
  -2   5  15      157.54      137.53     20.59 o 
  -6   6  15        1.43       -0.30      4.01 o 
  -5   6  15        9.02        7.43      2.26 o 
  -4   6  15       89.47       78.31      7.62 o 
 -10   0  16       82.31       93.88     14.75 o 
  -9   0  16        3.16        5.44      1.59 o 
  -8   0  16       98.75       79.12      4.42 o 
  -7   0  16       43.57       44.44      2.82 o 
  -6   0  16       86.71       79.84      4.83 o 
  -5   0  16       31.68       40.35      5.32 o 
  -4   0  16        0.76        1.22      4.70 o 
  -3   0  16      686.38      720.31     19.90 o 
  -2   0  16      176.78      142.79      8.05 o 
  -1   0  16      209.90      200.34     10.98 o 
 -10   1  16        0.62        1.78      2.61 o 
  -9   1  16       10.58        3.82      1.34 o 
  -8   1  16       31.74       38.01      2.35 o 
  -7   1  16        5.98       14.13      1.10 o 
  -6   1  16      201.45      196.78      4.62 o 
  -5   1  16       87.69       64.92      3.13 o 
  -4   1  16      472.88      497.08     18.35 o 
  -3   1  16       36.40       27.24      2.43 o 
  -2   1  16      462.04      435.57     22.90 o 
  -1   1  16        3.16       -0.83      0.83 o 
 -10   2  16        0.52       -0.97      1.06 o 
  -9   2  16       22.98       18.72      2.50 o 
  -8   2  16       94.24       75.92      3.47 o 
  -7   2  16       38.98       47.16      3.20 o 
  -6   2  16       23.31       21.83      1.58 o 
  -5   2  16      358.77      384.67      7.29 o 
  -4   2  16      258.07      236.75      6.06 o 
  -3   2  16       89.41       91.71      3.90 o 
  -2   2  16        7.41        7.50      1.15 o 
  -1   2  16      497.66      416.86     35.03 o 
  -9   3  16       31.85       27.30      2.66 o 
  -8   3  16        6.06        6.00      1.78 o 
  -7   3  16        1.20        1.22      1.37 o 
  -6   3  16       87.99       71.52      3.12 o 
  -5   3  16        4.11        1.46      0.86 o 
  -4   3  16      263.90      246.73      5.68 o 
  -3   3  16        7.87        7.72      1.20 o 
  -2   3  16      247.63      231.42      9.75 o 
  -8   4  16       12.29        8.38      2.12 o 
  -7   4  16       11.32       19.63      2.47 o 
  -6   4  16       55.09       68.40      4.19 o 
  -5   4  16        0.21        2.17      1.16 o 
  -4   4  16        5.71        8.39      2.07 o 
  -3   4  16      253.59      280.52      8.79 o 
  -7   1  17        5.78        9.55      1.58 o 
  -6   1  17       28.72       37.25      2.51 o 
  -5   1  17        1.05        9.76      1.24 o 
  -4   1  17       20.70       22.57      1.79 o 
  -3   1  17       62.10       33.27      4.69 o 
  -7   2  17        1.51        3.86      1.49 o 
  -6   2  17        5.16        0.49      1.45 o 
  -5   2  17        0.09        9.17      1.61 o 
  -4   2  17        5.84       11.85      2.07 o 
                                                 
